# Supplementary material for: A genome-scale CRISPR/Cas9 knockout screening reveals SH3D21 as a sensitizer for gemcitabine
Source: Sci Rep. 2019 Dec 16;9:19188. doi: 10.1038/s41598-019-55893-2 (PMC6915784; doi:10.1038/s41598-019-55893-2)
Supplement: Supplementary file 2 — Dataset 1 [file 41598_2019_55893_MOESM2_ESM.xlsx]

## Sheet: Sheet1
Gene	# Hairpins	NES	Gene rank	p-value	p-value rank
SH3D21	6	0.003022	1	0.0001	2
DNAJB12	6	0.003166	2	0.0001	3
hsa-mir-4443	4	0.003691	3	0.0001	1
COA3	6	0.005052	4	0.0003	5
ATAD2	6	0.007434	5	0.0004	6
UBA1	6	0.007651	6	0.0005	8
NonTargetingControlGuideForHuman_0542	2	0.008692	7	0.0002	4
COPA	6	0.008835	8	0.0005	9
NOL11	6	0.009272	9	0.0007	13
RAB17	6	0.009596	10	0.0007	12
ACAA1	6	0.009789	11	0.0007	14
AWAT2	6	0.01015	12	0.0007	11
LHX4	6	0.01064	13	0.0008	15
hsa-mir-3127	4	0.01163	14	0.0005	7
MESP1	6	0.01189	15	0.0008	16
HIRIP3	6	0.01192	16	0.0008	18
NPPC	6	0.0132	17	0.001	20
FAM134A	6	0.0145	18	0.0011	22
ZBTB7A	6	0.01453	19	0.0011	24
MPZ	6	0.0146	20	0.0011	21
RNF4	6	0.01492	21	0.0011	23
HLA-DRB5	6	0.01579	22	0.0013	25
hsa-mir-6851	4	0.01581	23	0.0009	19
ZNF213	6	0.01599	24	0.0013	26
TOP3A	6	0.01613	25	0.0014	28
NAA20	6	0.01731	26	0.0014	27
OVOL2	6	0.01744	27	0.0015	29
GJB4	6	0.01749	28	0.0015	30
TMIGD2	6	0.01814	29	0.0016	33
PPAPDC1B	6	0.01861	30	0.0016	31
EDN1	6	0.01907	31	0.0016	32
HSPA5	6	0.01917	32	0.0017	34
TM4SF19	6	0.02006	33	0.0018	37
PSMD3	6	0.02019	34	0.0018	36
NGLY1	6	0.02024	35	0.0018	35
PRH1	6	0.02054	36	0.0019	39
PTCHD1	6	0.02092	37	0.0019	43
MRPL35	6	0.02106	38	0.0019	41
FARSA	6	0.02108	39	0.0019	40
TSKU	6	0.02131	40	0.0019	42
FKBP7	6	0.02157	41	0.0019	38
INHBB	6	0.02218	42	0.002	46
SCFD1	6	0.02257	43	0.002	44
CRABP1	6	0.02277	44	0.002	45
VAC14	6	0.02319	45	0.0022	53
LYPD1	6	0.02336	46	0.0022	51
TXLNA	6	0.02375	47	0.0022	52
STOML2	6	0.02385	48	0.0022	50
NonTargetingControlGuideForHuman_0342	2	0.02448	49	0.0005	10
KCNS3	6	0.02454	50	0.0023	54
ZNF224	6	0.0246	51	0.0023	57
ALKBH6	6	0.02472	52	0.0023	56
EEF2	6	0.02543	53	0.0025	60
CCDC151	6	0.0256	54	0.0025	61
PIH1D3	6	0.02583	55	0.0025	62
hsa-mir-210	4	0.02584	56	0.0021	48
TMC1	6	0.0262	57	0.0025	59
hsa-mir-8086	4	0.02631	58	0.0021	49
hsa-mir-149	4	0.02662	59	0.0021	47
ARHGEF15	6	0.02674	60	0.0027	65
FAM167A	6	0.02684	61	0.0028	66
HS1BP3	6	0.02739	62	0.0029	67
TCP10	6	0.02741	63	0.0029	69
ZNF233	6	0.02758	64	0.0029	74
PCNA	6	0.02772	65	0.0029	70
ZNF584	6	0.02805	66	0.0029	73
STK11	6	0.02807	67	0.0029	72
BEST2	6	0.02818	68	0.0029	68
WAC	6	0.0286	69	0.003	77
DCTN6	6	0.02873	70	0.003	78
NCOA7	6	0.02878	71	0.003	76
PRNP	6	0.02919	72	0.0031	79
B4GALT7	6	0.0294	73	0.0031	80
SERAC1	6	0.02982	74	0.0032	81
ATPAF1	6	0.02991	75	0.0032	82
hsa-mir-5787	4	0.03056	76	0.0024	58
CMTM7	6	0.03082	77	0.0033	86
CEP85L	6	0.03085	78	0.0033	84
PAK1IP1	6	0.03125	79	0.0035	88
NELFCD	6	0.03176	80	0.0036	94
TIMP1	6	0.03178	81	0.0036	91
PROM2	6	0.0322	82	0.0036	93
RPL7A	6	0.03232	83	0.0036	90
PLIN5	6	0.03241	85	0.0036	89
MIP	6	0.03241	84	0.0036	92
CHAT	6	0.0325	86	0.0037	95
FCHSD1	6	0.03254	87	0.0037	96
PID1	6	0.0326	88	0.0037	98
HARS	6	0.03278	89	0.0037	97
NonTargetingControlGuideForHuman_0173	2	0.03306	90	0.0008	17
MRFAP1L1	6	0.03315	91	0.0038	100
RPLP0	6	0.03319	92	0.0038	99
CUL5	6	0.03325	93	0.0039	101
C22orf43	6	0.03361	94	0.004	102
BARHL1	6	0.03361	95	0.004	103
CCDC63	6	0.03379	96	0.0041	106
LUZP2	6	0.03382	97	0.0041	110
C3orf80	6	0.03396	98	0.0041	104
C19orf59	6	0.03398	99	0.0041	109
CCDC154	6	0.03423	100	0.0041	107
ZNF596	6	0.03434	101	0.0041	108
MAGEB17	6	0.03442	102	0.0042	117
hsa-mir-6727	4	0.03444	103	0.0029	71
ULK2	6	0.03462	104	0.0042	112
GLT8D1	6	0.03463	105	0.0042	116
KIF6	6	0.0348	106	0.0042	111
APLNR	6	0.03486	107	0.0042	118
hsa-mir-223	4	0.03518	108	0.003	75
PRL	6	0.0353	109	0.0043	123
FGD2	6	0.03535	110	0.0043	124
UQCRFS1	6	0.03557	111	0.0043	121
PDZD9	6	0.03564	112	0.0043	119
MYLK2	6	0.03564	113	0.0043	120
ETNK2	6	0.0357	114	0.0043	122
ASPH	6	0.03615	115	0.0044	132
APBA2	6	0.0363	116	0.0044	133
TC2N	6	0.03639	117	0.0044	129
ARPP21	6	0.03653	118	0.0044	134
CDC20	6	0.03684	119	0.0044	127
PSMA6	6	0.03693	120	0.0044	130
hsa-mir-6753	4	0.03701	121	0.0033	85
MON1A	6	0.03706	122	0.0044	128
KCNK3	6	0.0371	123	0.0044	125
BRD3	6	0.03719	124	0.0044	131
CRHR1	6	0.03722	125	0.0044	126
PCGF1	6	0.03775	126	0.0044	135
MT1X	6	0.03795	127	0.0045	137
LPAR3	6	0.03801	128	0.0045	138
ARHGAP11B	6	0.03804	129	0.0045	136
ZNF286B	6	0.03822	130	0.0047	141
NCKAP1	6	0.03844	131	0.0047	140
DMTN	6	0.03858	132	0.0047	139
HEPHL1	6	0.03895	133	0.0048	144
2019-09-04	6	0.03903	134	0.0048	143
NUTM1	6	0.03906	135	0.0048	142
ZNF575	6	0.0393	136	0.0049	149
OARD1	6	0.03937	137	0.0049	145
PRAMEF8	6	0.0394	138	0.0049	151
SGOL2	6	0.03948	139	0.0049	146
SLU7	6	0.03953	140	0.0049	148
C9orf116	6	0.03955	141	0.0049	147
SART1	6	0.03964	142	0.0049	150
VWF	6	0.03984	143	0.005	152
TMEM11	6	0.04003	144	0.0051	153
TRUB1	6	0.04035	145	0.0055	155
CYLC2	6	0.04054	146	0.0058	157
SMARCB1	6	0.04066	147	0.0059	158
hsa-mir-4466	4	0.04089	148	0.0041	105
ZNF814	6	0.04127	149	0.0062	160
hsa-mir-7706	4	0.04131	150	0.0042	114
TRMT10B	6	0.04132	151	0.0062	159
CENPH	3	0.04155	152	0.0033	83
PIK3R6	6	0.04156	154	0.0063	161
HMOX1	6	0.04156	153	0.0063	162
APBA3	6	0.04173	155	0.0063	163
TAAR5	6	0.04222	156	0.0067	167
PTMS	6	0.04235	157	0.0067	166
SYNGR4	6	0.04237	158	0.0068	169
KDM6A	6	0.04238	159	0.0068	170
FAM122C	6	0.04244	160	0.0069	171
CYTH1	6	0.04262	161	0.0069	173
PROB1	6	0.0429	162	0.0069	172
SART3	6	0.04317	163	0.0071	176
KIAA0355	6	0.04324	164	0.0071	177
CAPN1	6	0.04326	165	0.0071	175
SLC35G1	6	0.04328	166	0.0071	174
FBXL17	6	0.04371	167	0.0074	178
JUNB	6	0.04388	168	0.0074	182
PRPH	6	0.0443	169	0.0074	179
UNC45B	6	0.04435	170	0.0074	180
ATPIF1	6	0.04436	171	0.0074	181
PRAMEF17	6	0.04459	172	0.0075	183
MECP2	6	0.04497	173	0.008	185
HAUS8	6	0.04497	174	0.008	186
ARHGEF10	6	0.04518	175	0.0081	187
KIRREL3	6	0.04526	176	0.0082	190
HOXB5	6	0.04543	177	0.0082	189
FAM198B	6	0.04545	178	0.0082	188
RPL13A	6	0.04581	179	0.0083	191
PANK3	6	0.04598	180	0.0083	192
RRBP1	6	0.04601	181	0.0083	193
RPL10A	6	0.04612	182	0.0084	197
GUK1	6	0.04614	183	0.0084	196
C6orf120	6	0.04614	184	0.0084	198
EXOSC5	6	0.04653	185	0.0085	199
GOLT1B	6	0.04655	186	0.0085	200
SIX4	6	0.04666	187	0.0086	203
CLTA	6	0.04674	188	0.0086	202
METTL21B	6	0.04715	189	0.0086	201
ZNF302	6	0.04737	190	0.0087	206
LRRC26	6	0.04748	191	0.0087	205
ATP6V0C	6	0.0479	192	0.0089	208
ANAPC4	6	0.04797	193	0.0091	209
PLEC	6	0.04802	195	0.0092	210
TARM1	6	0.04802	194	0.0092	213
OLIG1	6	0.04804	196	0.0092	211
IQCH	6	0.04809	197	0.0092	212
ITFG2	6	0.04812	198	0.0093	214
FAM194B	6	0.0484	199	0.0094	216
PRRX2	6	0.0484	200	0.0094	218
FADS3	6	0.04843	201	0.0094	215
OR52A1	6	0.04852	202	0.0094	217
APCDD1L	6	0.04886	203	0.0095	219
C6orf222	6	0.04932	204	0.0095	222
NonTargetingControlGuideForHuman_0538	2	0.04937	205	0.0023	55
SPACA4	6	0.04942	206	0.0095	220
UNC50	6	0.04945	207	0.0095	221
CCDC47	6	0.04961	208	0.0096	225
PPIA	6	0.04963	209	0.0096	224
SEC11C	6	0.04984	210	0.0096	226
hsa-mir-4287	4	0.0507	211	0.0067	165
PPP1R15A	6	0.05105	212	0.0105	232
WNT7A	6	0.05106	213	0.0105	231
PARP11	6	0.05107	214	0.0105	230
hsa-mir-6849	4	0.05125	215	0.0068	168
C1orf56	6	0.05147	216	0.0107	233
SUZ12	6	0.05156	217	0.0108	234
AMPD1	6	0.05156	218	0.0108	235
GSTM3	6	0.0516	219	0.0109	237
SIRT7	6	0.05193	220	0.011	239
NonTargetingControlGuideForHuman_0745	2	0.05203	221	0.0026	63
TBC1D14	6	0.05213	222	0.0112	241
ZNF227	6	0.05231	223	0.0112	242
PSMD7	6	0.05263	224	0.0112	240
DYNLT1	6	0.05273	225	0.0113	244
KDR	6	0.05275	226	0.0113	243
ADPRHL1	6	0.0528	227	0.0114	245
NonTargetingControlGuideForHuman_0451	2	0.05288	228	0.0026	64
TNFRSF13C	6	0.05293	229	0.0115	246
NDUFA3	6	0.053	230	0.0115	248
FABP12	6	0.05315	231	0.0116	250
CCNK	6	0.05318	232	0.0116	253
TEX261	6	0.05329	233	0.0116	251
TMEM255A	6	0.05332	234	0.0116	252
EYS	6	0.05348	235	0.0116	249
LETMD1	6	0.05397	236	0.0118	255
NUP188	6	0.05398	237	0.0118	254
PIWIL1	6	0.0543	238	0.0119	256
UBE4B	6	0.05462	239	0.0121	257
MAGEA3	6	0.05468	240	0.0121	258
CD52	6	0.05477	241	0.0121	259
hsa-mir-628	4	0.05485	242	0.0079	184
PXDNL	5	0.05491	243	0.0083	194
EVC	6	0.05495	244	0.0122	261
KRT14	6	0.05511	245	0.0122	264
FTSJD2	6	0.05537	246	0.0122	262
PRSS45	6	0.05538	247	0.0122	263
SRFBP1	6	0.0554	248	0.0122	260
OR52L1	6	0.05559	249	0.0123	265
PDHX	6	0.05568	250	0.0124	268
RBMX	6	0.05591	251	0.0124	267
APOA1BP	6	0.05599	252	0.0124	266
hsa-mir-4738	4	0.05603	253	0.0084	195
MSMP	6	0.05649	254	0.0127	273
UTP20	6	0.05667	255	0.0127	271
PTPLA	6	0.05669	256	0.0127	272
LCE2B	6	0.05671	257	0.0127	275
EPRS	6	0.05673	258	0.0127	270
HSD11B1L	6	0.05674	259	0.0127	274
hsa-mir-4651	4	0.05677	260	0.0087	204
HEATR3	6	0.05678	261	0.0129	279
STX6	6	0.05681	262	0.0129	276
ZFP36L2	6	0.05681	263	0.0129	280
RNF144B	6	0.05688	264	0.0129	277
SRGAP3	6	0.05694	265	0.0129	278
hsa-mir-378d-2	4	0.05708	266	0.0088	207
C7orf50	6	0.05742	267	0.0132	282
LCMT1	6	0.05755	268	0.0133	284
ISLR2	6	0.05772	269	0.0133	283
LRRC70	6	0.05794	270	0.0134	286
C19orf25	6	0.05797	271	0.0134	288
PRDM6	6	0.05809	272	0.0134	287
HAUS4	6	0.05812	273	0.0135	290
NOL10	6	0.05822	274	0.0135	289
METTL22	6	0.05835	275	0.0136	291
CMTM6	6	0.05871	276	0.0136	292
OLFML2A	6	0.0588	277	0.0136	293
KIAA1239	6	0.05907	278	0.0137	296
IL17D	6	0.05914	279	0.0137	295
ST5	6	0.05935	280	0.0137	294
TUBGCP6	6	0.05953	281	0.0138	298
LAMC2	6	0.05957	282	0.0139	299
IARS	6	0.0596	283	0.0139	300
MAU2	6	0.05983	284	0.014	304
hsa-mir-6757	4	0.05984	285	0.0096	227
CETP	6	0.05991	286	0.014	302
C12orf45	6	0.05993	287	0.014	303
C9orf173	6	0.06001	288	0.0141	305
PTCRA	6	0.06013	289	0.0142	306
hsa-mir-3674	4	0.06079	290	0.0096	223
ZNF853	6	0.06084	291	0.0145	309
IGSF23	6	0.0609	292	0.0145	308
FBXO43	6	0.06102	293	0.0145	307
PSMB2	6	0.06132	294	0.0146	311
ADAMTSL3	6	0.06143	295	0.0147	312
ASB3	6	0.06144	296	0.0147	313
B3GALTL	6	0.06156	297	0.0148	318
PPP1R13B	6	0.0618	298	0.0148	317
MAX	6	0.06188	299	0.0148	314
FAM154A	6	0.06199	300	0.0148	315
MSI2	6	0.062	301	0.0148	316
KLC4	6	0.06236	302	0.015	319
KIAA0825	6	0.06256	303	0.0151	322
BZRAP1	6	0.06265	304	0.0151	320
GDF15	6	0.06284	305	0.0151	323
APOBEC3B	6	0.06285	306	0.0151	321
ZNF223	6	0.06301	307	0.0153	326
FOXG1	6	0.06313	308	0.0153	324
ILF3	6	0.06315	309	0.0153	325
CSRNP2	6	0.06343	310	0.0154	327
hsa-mir-4711	4	0.06368	312	0.0103	228
SUCLG1	6	0.06368	311	0.0154	328
SNCAIP	6	0.06398	313	0.0157	329
PHC1	6	0.06405	314	0.0157	330
TNIP2	6	0.06418	315	0.0158	331
SETD1A	6	0.06419	316	0.0158	332
LYSMD1	6	0.06421	317	0.0158	333
hsa-mir-6769a	4	0.06435	318	0.0105	229
LOH12CR1	6	0.0644	319	0.0159	338
KNCN	6	0.0645	320	0.0159	337
BRI3	6	0.06451	321	0.0159	336
NAF1	6	0.06457	322	0.016	340
DEPDC1B	6	0.06477	323	0.016	339
EEA1	6	0.06509	324	0.0162	341
TOR1AIP1	6	0.06509	325	0.0162	342
hsa-mir-4785	4	0.06527	326	0.011	238
PAFAH1B3	6	0.0653	327	0.0163	343
NonTargetingControlGuideForHuman_0983	2	0.06531	328	0.0034	87
PLCZ1	6	0.06535	329	0.0164	344
ETV4	6	0.06544	330	0.0165	345
FRAT2	6	0.06555	331	0.0166	350
MTX1	6	0.06556	332	0.0166	352
PAX3	6	0.0656	333	0.0166	353
ACY3	6	0.06599	334	0.0166	346
FXR2	6	0.06619	335	0.0166	348
DCAF6	6	0.06637	336	0.0166	349
PLGLB1	6	0.06643	337	0.0166	347
SCARF2	6	0.0665	338	0.0166	351
hsa-mir-619	4	0.06665	339	0.0115	247
ELANE	6	0.06691	340	0.0169	361
NDUFB2	6	0.06698	341	0.0169	365
PIP5KL1	6	0.06706	342	0.0169	360
RALBP1	6	0.06712	343	0.0169	363
SERTM1	6	0.06719	344	0.0169	354
CDC73	6	0.06728	345	0.0169	355
PHF17	6	0.06737	346	0.0169	356
DNAJC2	6	0.06742	347	0.0169	357
DNAH14	6	0.06743	348	0.0169	358
CTDP1	6	0.06747	349	0.0169	362
CCDC70	6	0.06752	350	0.0169	359
YEATS4	6	0.06755	351	0.0169	364
MCHR2	6	0.06789	352	0.017	366
GPR179	6	0.06803	353	0.0171	367
CPB2	6	0.06812	354	0.0171	368
ZNF98	6	0.06836	355	0.0173	370
PRG3	6	0.06841	356	0.0174	373
LARS	6	0.06846	357	0.0174	372
CBLC	6	0.0686	358	0.0174	375
PTPN21	6	0.06866	359	0.0174	376
NEK5	6	0.06874	360	0.0174	371
C11orf63	6	0.06898	361	0.0175	378
IL6	6	0.06904	362	0.0175	377
SST	6	0.06906	363	0.0175	379
MASP1	6	0.06917	364	0.0177	382
TMEM67	6	0.0692	365	0.0177	380
SELV	6	0.06937	366	0.0177	381
RPS15	6	0.06954	367	0.0179	383
CCDC85B	6	0.06968	368	0.018	386
RSBN1L	6	0.06976	369	0.018	384
PPIL2	6	0.06991	370	0.018	385
CWC27	6	0.07005	371	0.0182	387
CBX2	6	0.07024	372	0.0184	390
SEBOX	6	0.07027	373	0.0184	391
BET1L	6	0.07031	374	0.0185	392
CRELD2	6	0.07055	375	0.0187	395
DYNLRB2	6	0.0706	376	0.0187	396
CREB3L4	6	0.07061	377	0.0187	397
CCDC30	6	0.07063	378	0.0187	393
SP2	6	0.07075	379	0.0187	394
PLOD2	6	0.07131	380	0.019	398
NLN	6	0.07139	381	0.019	399
ART5	6	0.07157	382	0.019	401
HOXD12	6	0.0716	383	0.019	402
DET1	6	0.07161	384	0.019	404
CCDC92	6	0.07166	385	0.019	400
FLG2	6	0.07168	386	0.019	405
PEX19	6	0.07195	387	0.0191	406
PDE7A	6	0.0722	388	0.0191	407
EBLN1	6	0.07233	389	0.0191	409
HCRTR2	6	0.07235	390	0.0191	408
KLHL36	6	0.07256	391	0.0192	410
hsa-mir-1261	4	0.07277	392	0.0138	297
SPIRE2	6	0.07283	393	0.0194	412
COL23A1	6	0.07305	394	0.0196	419
RSBN1	6	0.07307	395	0.0196	421
MRPL11	6	0.07325	396	0.0196	420
SMCO2	6	0.07332	397	0.0196	418
METTL21A	6	0.07335	398	0.0196	416
MRPS10	6	0.07341	399	0.0197	427
GTF2H4	6	0.07343	400	0.0197	422
SCGB2A1	6	0.07357	401	0.0197	425
DSCAML1	6	0.07357	402	0.0197	428
ASF1B	6	0.07382	403	0.0197	426
VPS9D1	6	0.0739	404	0.0197	424
NonTargetingControlGuideForHuman_0062	2	0.07394	406	0.0042	115
TRAIP	6	0.07394	405	0.0197	429
NonTargetingControlGuideForHuman_0844	2	0.07396	407	0.0042	113
C10orf105	6	0.07399	408	0.0197	423
AMELY	6	0.07401	409	0.0198	430
PSMB1	6	0.07409	410	0.0198	431
RECQL4	6	0.07433	411	0.0199	433
KIAA0319L	6	0.07442	412	0.0199	432
PRSS36	6	0.07463	413	0.02	435
TFCP2L1	6	0.07464	414	0.02	434
LSAMP	6	0.07484	415	0.0201	437
ZNF259	6	0.07496	416	0.0201	441
ICAM4	6	0.07499	417	0.0201	436
MRPL27	6	0.07503	418	0.0201	438
COMMD4	6	0.07511	419	0.0201	439
FAM96B	6	0.07512	420	0.0201	440
CCDC73	5	0.07522	421	0.0173	369
MINA	6	0.07529	422	0.0202	442
POLRMT	6	0.0754	423	0.0202	443
LHX8	6	0.07561	424	0.0205	445
DSE	6	0.07563	425	0.0205	444
NAA30	6	0.07576	426	0.0205	446
SLC6A13	6	0.07583	427	0.0206	450
NMUR2	6	0.07583	428	0.0206	456
IL22	6	0.07586	429	0.0206	453
TEX29	6	0.07594	430	0.0206	455
WDTC1	6	0.07595	431	0.0206	452
KLK11	6	0.07596	432	0.0206	448
WDR87	6	0.07608	433	0.0206	451
GOLGA2	6	0.07613	434	0.0206	449
PEX13	6	0.07619	435	0.0206	447
RAB36	6	0.07628	436	0.0207	457
OR6C76	6	0.07644	437	0.0207	458
LRP5L	6	0.07644	438	0.0207	459
TARDBP	6	0.07652	439	0.0208	460
PCDHB8	6	0.07655	440	0.0208	461
CXorf61	6	0.07655	441	0.0208	462
IER5L	6	0.07667	442	0.021	463
CCT7	6	0.07674	443	0.0211	471
TMEM167B	6	0.07675	444	0.0211	470
COASY	6	0.07683	445	0.0211	464
VN1R2	6	0.0769	446	0.0211	465
B4GALT1	6	0.07692	447	0.0211	472
UCN2	6	0.07695	448	0.0211	466
MPG	6	0.07696	449	0.0211	467
KLF6	6	0.077	450	0.0211	468
CRYBA1	6	0.07711	451	0.0211	469
DDA1	4	0.07733	452	0.0158	335
KPRP	6	0.07746	453	0.0214	473
C18orf32	6	0.07764	454	0.0216	474
PSMD1	6	0.07783	455	0.0218	476
GAL	6	0.07789	456	0.0219	478
FBXW10	6	0.07797	457	0.0219	479
DCT	6	0.07808	458	0.0219	477
ZNF174	6	0.0781	459	0.0219	480
ODF3B	6	0.07835	461	0.0221	485
ATL2	6	0.07835	460	0.0221	486
LENEP	6	0.07836	462	0.0221	481
EIF2B3	6	0.0784	463	0.0221	487
MED14	6	0.07844	464	0.0221	488
UBN2	6	0.07873	465	0.0221	483
RBFOX3	6	0.07879	466	0.0221	489
COLGALT1	6	0.07881	467	0.0221	482
DOCK7	6	0.07887	468	0.0221	484
DCTN1	6	0.07905	469	0.0222	494
ZNF175	6	0.07913	470	0.0222	495
SRSF10	6	0.07924	471	0.0222	491
SCYL1	6	0.07926	472	0.0222	493
ZDHHC16	6	0.07935	473	0.0223	496
JAKMIP2	6	0.0794	474	0.0224	497
BLNK	6	0.07943	475	0.0225	502
JAK3	6	0.07966	476	0.0225	501
SIDT2	6	0.07967	477	0.0225	503
PHF19	6	0.0797	478	0.0225	500
CACUL1	6	0.07971	480	0.0225	499
ARHGEF18	6	0.07971	479	0.0225	504
DUOX2	6	0.07992	481	0.0226	505
THAP11	6	0.07997	482	0.0226	509
PAGR1	6	0.08004	483	0.0226	510
ALOX12	6	0.08005	484	0.0226	506
LSM11	6	0.08007	485	0.0226	507
CTAGE4	6	0.0801	486	0.0226	508
FGF13	6	0.08015	487	0.0228	511
PMM1	6	0.08036	488	0.0231	512
PTPRC	6	0.08036	489	0.0231	513
RAPGEF4	6	0.08044	490	0.0232	514
ZNF679	6	0.08054	491	0.0233	516
NR2C2	6	0.08056	492	0.0233	515
NonTargetingControlGuideForHuman_0614	2	0.08061	493	0.0054	154
INSL3	6	0.08066	494	0.0233	517
MAL2	6	0.08082	495	0.0234	519
NAPRT1	6	0.08085	496	0.0234	518
TIGD4	6	0.08097	497	0.0235	520
MLH1	6	0.08105	498	0.0237	521
SLC30A2	6	0.08122	499	0.0239	525
OSBPL8	6	0.08123	500	0.0239	524
ARVCF	6	0.08127	501	0.024	527
DUSP8	6	0.08146	502	0.0241	529
TOP2A	6	0.08153	503	0.0242	531
C16orf59	6	0.08163	504	0.0242	532
ADM2	6	0.08172	505	0.0242	530
PDXDC1	6	0.08186	506	0.0243	533
CNTNAP4	6	0.08211	507	0.0246	536
C9orf3	6	0.08214	508	0.0246	538
DAW1	6	0.08219	509	0.0246	537
CNIH4	6	0.08221	510	0.0246	535
DIP2A	6	0.08225	511	0.0246	534
DAZAP1	6	0.08236	512	0.0247	539
CSH2	6	0.0824	513	0.0247	540
KTN1	6	0.0824	514	0.0247	543
GALNT14	6	0.08256	515	0.0247	541
N6AMT1	6	0.08267	516	0.0249	544
TMEFF2	6	0.08281	517	0.0251	545
CYB5B	6	0.08287	518	0.0252	546
GRHL1	6	0.08308	519	0.0252	547
NonTargetingControlGuideForHuman_0176	2	0.08316	521	0.0057	156
DGKG	6	0.08316	520	0.0253	554
FAT4	6	0.08317	522	0.0253	551
DCTN3	6	0.08318	523	0.0253	553
CD1C	6	0.08321	524	0.0253	552
IQCF1	6	0.08322	525	0.0253	548
VCP	6	0.08326	526	0.0253	549
P2RY1	6	0.08353	527	0.0254	555
KRT5	6	0.08362	528	0.0255	556
FOXE3	6	0.0837	529	0.0256	557
CA12	6	0.08394	530	0.0258	562
LRRIQ4	6	0.08402	531	0.0258	561
PLA2G4E	6	0.08407	532	0.0258	560
KCNF1	6	0.08408	533	0.0258	559
ZFYVE19	6	0.0843	534	0.0259	563
UBXN11	6	0.08453	535	0.0261	565
CCDC87	6	0.08495	536	0.0262	566
AREG	6	0.08498	537	0.0262	567
ZBTB12	6	0.08512	538	0.0265	570
CDK13	6	0.08518	539	0.0265	568
FAM21A	6	0.08525	540	0.0267	571
PRAMEF6	6	0.0854	541	0.0267	573
SUGT1	4	0.08543	542	0.019	403
DVL1	6	0.08544	543	0.0267	572
CRLS1	6	0.08571	544	0.027	574
MAPK8	6	0.08574	545	0.027	575
hsa-mir-611	4	0.08574	546	0.0192	411
CHI3L2	3	0.08614	547	0.0139	301
LUZP1	6	0.08616	548	0.0273	578
PFKFB3	6	0.08625	549	0.0273	577
DUSP12	6	0.08644	550	0.0275	582
BPIFB3	6	0.08662	551	0.0275	580
MMP8	6	0.08663	552	0.0275	581
hsa-mir-548ae-1	4	0.08683	553	0.0195	415
LGALS16	6	0.08684	554	0.0276	583
IRS4	6	0.08703	555	0.028	585
P4HTM	6	0.08707	556	0.0281	586
hsa-mir-1180	4	0.08709	557	0.0195	413
hsa-mir-641	4	0.08717	558	0.0195	414
MSX2	6	0.08719	559	0.0282	587
hsa-mir-4266	4	0.08741	560	0.0196	417
PLS3	6	0.08747	561	0.0283	588
CNPPD1	6	0.08769	562	0.0286	592
PDAP1	6	0.0877	563	0.0286	597
TAF4	6	0.08779	564	0.0286	595
H3F3B	6	0.08789	565	0.0286	600
BPNT1	6	0.08791	566	0.0286	593
TMEM14A	6	0.08798	567	0.0286	599
XPNPEP1	6	0.08799	568	0.0286	594
SFN	6	0.08799	569	0.0286	598
DOCK6	6	0.088	570	0.0286	596
LRRC8E	6	0.0883	571	0.029	601
SEC23IP	6	0.08831	572	0.029	603
OR2M3	6	0.08842	573	0.0292	604
PAPSS1	6	0.08853	574	0.0293	606
PCBP1	6	0.08857	575	0.0293	607
ZFAND4	6	0.08863	576	0.0293	608
C6orf132	6	0.08875	577	0.0293	605
CCT2	6	0.08882	578	0.0294	613
AKIRIN2	6	0.08893	579	0.0294	611
CCDC177	6	0.08895	580	0.0294	612
SNX14	6	0.08908	581	0.0294	610
ARL16	6	0.08913	582	0.0295	616
NonTargetingControlGuideForHuman_0026	2	0.08916	583	0.0064	164
PTK2B	6	0.08919	584	0.0296	618
TIGD1	6	0.08924	585	0.0296	623
ARMC4	6	0.08926	586	0.0296	621
GABRG1	6	0.08934	587	0.0296	620
MAPK13	6	0.08953	588	0.0297	624
ECHDC2	6	0.08974	589	0.0297	626
COQ4	6	0.08979	590	0.0297	625
SYT7	6	0.08981	591	0.0298	627
MOB2	6	0.08983	592	0.0298	629
TOR1AIP2	6	0.08989	593	0.0298	632
FAM124A	6	0.08994	594	0.0298	628
CUL9	6	0.08997	595	0.0298	630
EPB41L4A	6	0.08997	596	0.0298	631
MRPL41	6	0.09013	597	0.0299	633
NUDT9	6	0.09018	598	0.03	635
RGS7	6	0.09032	599	0.0302	637
MACROD1	6	0.09057	600	0.0303	639
ACBD7	6	0.09081	601	0.0303	640
LMBR1L	6	0.09101	602	0.0305	642
H1FNT	6	0.09105	603	0.0306	644
GPR17	6	0.09107	604	0.0307	645
C13orf35	6	0.09109	605	0.0307	646
MYH10	6	0.09117	606	0.0308	647
ALG9	6	0.09129	607	0.0308	648
TXLNG	6	0.09137	608	0.0309	651
HSPBP1	6	0.09141	609	0.0309	649
FDX1L	6	0.09151	610	0.031	655
PQBP1	6	0.09151	611	0.031	656
GSG1	6	0.09162	612	0.031	654
hsa-mir-3621	4	0.09168	613	0.0217	475
EVI5L	6	0.0917	614	0.031	653
PPAPDC1A	6	0.09179	615	0.031	657
ORC3	6	0.09185	616	0.0311	658
DBX2	6	0.09188	617	0.0311	659
EEF1A2	6	0.09195	618	0.0313	661
LOC147646	6	0.09203	619	0.0313	660
COX7A2L	6	0.09255	620	0.0317	664
PTPN2	6	0.09255	621	0.0317	666
PKP4	6	0.09289	622	0.0318	667
MARK4	6	0.09296	623	0.0318	668
ZFP36L1	6	0.09313	624	0.0319	670
CBWD3	6	0.09319	625	0.0319	669
hsa-mir-6790	4	0.09335	626	0.0222	492
hsa-mir-4261	4	0.09349	627	0.0222	490
COX7A2	6	0.09359	628	0.0321	671
FEZF2	6	0.09379	629	0.0322	674
BIRC2	6	0.09384	630	0.0322	676
UBOX5	6	0.09393	631	0.0322	673
C14orf80	6	0.09394	632	0.0322	675
SYTL1	6	0.09397	633	0.0323	677
MFGE8	6	0.094	634	0.0323	678
hsa-mir-192	4	0.09401	635	0.0224	498
TAF1B	6	0.09407	636	0.0324	680
PNKP	6	0.09408	637	0.0324	679
MAGEA12	6	0.0944	638	0.0325	687
C8orf58	6	0.09442	639	0.0325	683
HIC1	6	0.09446	640	0.0325	684
SPINK2	6	0.09448	641	0.0325	685
DIAPH3	6	0.09457	642	0.0325	682
NAPSA	6	0.09457	643	0.0325	686
RPS10	6	0.09471	644	0.0327	688
CYP3A4	6	0.09475	645	0.0327	689
DPRX	6	0.09496	646	0.0328	691
C15orf56	6	0.09542	647	0.0328	692
FBLIM1	6	0.0955	648	0.0328	690
ZBED6	6	0.09555	649	0.033	694
EIF4G1	6	0.09557	650	0.0331	697
INTS3	6	0.09563	651	0.0331	698
PQLC3	6	0.09575	652	0.0331	696
MELK	6	0.09576	653	0.0331	695
PARP9	6	0.09582	654	0.0332	699
DYNAP	6	0.09583	655	0.0332	700
SOCS1	6	0.09599	656	0.0333	703
C9orf117	6	0.09605	657	0.0333	705
RUVBL2	6	0.09605	658	0.0333	706
C6orf106	6	0.09607	659	0.0333	704
LCN9	6	0.09633	660	0.0334	707
PHF16	6	0.09641	661	0.0334	708
PCDHB14	6	0.09656	662	0.0335	715
LEPREL1	6	0.09662	663	0.0335	709
SLC30A10	6	0.09663	664	0.0335	711
HAUS7	6	0.09668	665	0.0335	717
PUF60	6	0.09672	666	0.0335	710
CT45A3	6	0.09681	667	0.0335	712
CT45A2	6	0.09683	668	0.0335	713
HERC2	6	0.09686	669	0.0335	714
MED27	6	0.09688	670	0.0336	719
NMT2	6	0.0969	671	0.0336	718
CASP3	6	0.09697	672	0.0337	724
LRCH2	6	0.097	673	0.0337	722
UBL7	6	0.09702	674	0.0337	720
TNP1	6	0.09708	675	0.0337	723
TMEM51	6	0.09713	676	0.0337	721
SLC12A7	6	0.09727	677	0.0339	725
RAB33A	6	0.09728	678	0.0339	726
GABRG2	6	0.09741	679	0.034	728
EPS8L2	6	0.09746	680	0.034	727
C4orf3	6	0.09747	681	0.034	730
CWF19L2	6	0.09752	682	0.034	729
ANKRD33B	6	0.09756	683	0.0341	733
CDC23	6	0.09757	684	0.0341	732
CSNK1A1	6	0.09758	685	0.0341	735
ALS2CR12	6	0.0977	686	0.0342	736
MALSU1	6	0.09777	687	0.0343	739
AADACL3	6	0.09779	688	0.0343	738
SPIC	6	0.09802	689	0.0345	741
ARFIP1	6	0.09806	690	0.0346	743
POTEF	6	0.0982	691	0.0346	742
RFC3	6	0.0982	692	0.0346	745
MUC7	6	0.09825	693	0.0346	744
C17orf72	6	0.0985	694	0.0349	747
hsa-mir-1228	4	0.09851	695	0.0237	522
GPATCH1	6	0.09857	696	0.0349	748
TRAF3IP2	6	0.09864	697	0.0349	746
KIF19	6	0.09871	698	0.035	750
GUCA2B	6	0.09878	699	0.035	752
TUBGCP3	6	0.0988	700	0.035	753
C6orf70	6	0.09882	702	0.035	749
DTD1	6	0.09882	701	0.035	751
APEH	6	0.09894	703	0.0352	755
C9orf72	6	0.09894	704	0.0352	756
PIAS3	6	0.09901	705	0.0352	754
CACNG2	6	0.09907	706	0.0353	757
TRIM34	6	0.09911	707	0.0353	758
GSPT2	6	0.09926	708	0.0354	765
PNMA6C	6	0.09927	709	0.0354	761
BTF3L4	6	0.09927	710	0.0354	763
CPNE6	6	0.09928	711	0.0354	759
PNMA6A	6	0.09929	712	0.0354	762
TRABD2B	6	0.09931	713	0.0354	760
TEX12	6	0.09935	714	0.0354	764
RWDD4	6	0.09941	715	0.0355	766
ZNF704	6	0.09949	716	0.0356	771
hsa-mir-6754	4	0.09958	717	0.0238	523
YIPF2	6	0.09968	718	0.0356	767
ELMSAN1	6	0.09968	719	0.0356	769
NAPG	4	0.09969	720	0.0239	526
HIF1A	6	0.09971	721	0.0356	770
ZNF675	6	0.09983	722	0.0358	773
C5AR1	6	0.09985	723	0.0358	772
AKR1C3	6	0.09993	724	0.0359	775
PTK2	6	0.09999	725	0.0359	776
PRSS3	6	0.1001	728	0.0359	778
C19orf45	6	0.1001	727	0.0359	779
PIK3IP1	6	0.1001	726	0.0359	780
HECTD2	6	0.1002	730	0.0359	774
ARHGEF7	6	0.1002	729	0.0359	777
WNT9B	6	0.1002	731	0.036	781
ATRX	6	0.1003	732	0.0363	786
ZNF526	6	0.1004	733	0.0363	788
PHAX	6	0.1004	734	0.0363	789
MINOS1	6	0.1005	736	0.0363	784
HLA-E	6	0.1005	737	0.0363	785
VWA3A	6	0.1005	735	0.0363	787
ACTA2	6	0.1006	739	0.0365	790
ZBTB47	6	0.1006	738	0.0365	792
KCTD18	6	0.1007	740	0.0365	791
RPL10	6	0.1008	742	0.0369	795
TMED3	6	0.1008	741	0.0368	793
KLHL20	6	0.101	743	0.037	796
HRH2	6	0.101	744	0.037	798
FGFR1	6	0.1011	746	0.0372	801
CRYBB3	6	0.1011	745	0.0371	799
ABI3BP	6	0.1011	747	0.0372	803
WDR17	6	0.1012	748	0.0372	800
FLT3LG	6	0.1014	750	0.0373	806
EHD1	6	0.1014	749	0.0372	802
PLEKHH1	6	0.1016	751	0.0373	805
STRN	6	0.1018	753	0.0375	807
CNTN2	6	0.1018	752	0.0375	809
MCU	6	0.1019	754	0.0375	808
CCK	6	0.1021	756	0.0376	810
MCOLN3	6	0.1021	755	0.0376	811
KRTAP22-1	6	0.1022	757	0.0377	813
RELL2	6	0.1023	759	0.0378	814
IFI44	6	0.1023	758	0.0377	812
PRSS22	6	0.1023	760	0.0378	815
ZNF79	6	0.1025	761	0.0379	816
ANKRD13D	6	0.1026	764	0.038	817
GAS2	6	0.1026	762	0.038	818
DEFB110	6	0.1026	765	0.038	819
RGS9	6	0.1026	763	0.038	820
CRYBA4	6	0.1029	766	0.0384	822
COL5A1	6	0.1031	767	0.0389	828
LRP1B	6	0.1031	768	0.0389	832
PTRF	6	0.1032	771	0.0389	825
TMEM48	6	0.1032	769	0.0389	827
RBMXL1	6	0.1032	770	0.0389	830
CXCL12	6	0.1033	772	0.0389	826
AGO3	6	0.1034	774	0.0389	824
PRKDC	6	0.1034	773	0.0389	829
LOC388813	5	0.1035	775	0.0316	662
SLC6A9	6	0.1035	776	0.0389	831
TSEN54	6	0.1037	778	0.0391	834
NKX2-5	6	0.1037	779	0.0391	835
hsa-mir-6791	4	0.1037	777	0.0257	558
SIGLEC11	6	0.1038	780	0.0391	833
QRFPR	6	0.1041	781	0.0393	837
LPIN2	6	0.1041	782	0.0393	839
OR2AE1	6	0.1042	784	0.0393	836
FCGBP	6	0.1042	783	0.0393	838
CCDC19	6	0.1043	787	0.0395	842
LOC730183	6	0.1043	786	0.0394	840
CD5L	6	0.1043	785	0.0394	841
C1orf85	6	0.1045	788	0.0396	844
EIF2B1	6	0.1046	789	0.0396	851
HAS3	6	0.1047	790	0.0396	845
CCNB1	6	0.1047	791	0.0396	849
FXYD6	6	0.1048	794	0.0396	846
TCERG1	6	0.1048	792	0.0396	847
MTFMT	6	0.1048	793	0.0396	850
TM4SF1	6	0.105	796	0.0396	843
hsa-mir-511	8	0.105	797	0.0437	928
C15orf57	6	0.105	795	0.0396	848
OR2S2	6	0.1051	798	0.0397	852
CREBRF	6	0.1051	799	0.0398	854
HIST1H2AL	6	0.1052	800	0.0398	853
LMOD3	6	0.1053	802	0.0399	856
BAI2	6	0.1053	801	0.0399	858
SPANXN1	6	0.1054	803	0.0399	855
IFIT2	6	0.1054	804	0.04	859
E2F8	6	0.1057	806	0.0402	861
NELFB	6	0.1057	807	0.0402	862
KLF4	6	0.1057	805	0.0402	863
IFT43	6	0.1061	809	0.0404	864
OR10G3	6	0.1061	808	0.0404	866
POMT1	6	0.1062	810	0.0404	867
PRDM10	6	0.1063	811	0.0406	868
NTN5	6	0.1065	812	0.0407	872
RWDD2B	6	0.1065	813	0.0408	875
ABTB2	6	0.1067	814	0.0409	877
ZNF460	6	0.1067	815	0.0409	880
RRH	6	0.1068	816	0.0409	878
LOC100289187	6	0.1068	817	0.0409	881
IQCF2	6	0.1069	818	0.0409	876
RASGEF1C	6	0.1069	819	0.0409	879
FAM9B	6	0.107	820	0.041	882
PUS1	6	0.107	822	0.041	883
BATF2	6	0.107	821	0.041	884
PLCB2	6	0.1072	823	0.041	885
ZFYVE20	6	0.1073	824	0.0413	886
NIPA1	6	0.1074	826	0.0414	888
ZNF821	6	0.1074	825	0.0413	887
CSNK1E	6	0.1075	827	0.0414	889
hsa-mir-6804	4	0.1075	830	0.0273	576
SLC25A35	6	0.1075	829	0.0414	890
LIMS1	6	0.1075	828	0.0414	891
PHOSPHO1	6	0.1076	831	0.0415	893
KCNB2	6	0.1077	832	0.0415	892
CAPNS1	6	0.1077	833	0.0416	894
hsa-mir-8076	4	0.1079	834	0.0274	579
VASP	6	0.1082	835	0.0421	895
FAM204A	6	0.1082	836	0.0421	896
TTLL9	6	0.1083	837	0.0422	897
RIT1	6	0.1083	838	0.0422	899
SURF6	6	0.1083	839	0.0422	900
TSPAN8	6	0.1084	840	0.0422	898
PLK4	6	0.1087	841	0.0426	901
C10orf32	6	0.1088	843	0.0426	902
SLC9A5	6	0.1088	842	0.0426	903
KIF4A	6	0.1089	844	0.0426	904
ADAMTSL2	6	0.1089	845	0.0426	906
RER1	6	0.1091	846	0.0428	909
AADAC	6	0.1092	847	0.0428	907
AGO4	6	0.1092	848	0.0428	908
CPSF6	6	0.1093	849	0.0429	910
COL11A1	6	0.1094	851	0.043	911
hsa-mir-18a	4	0.1094	850	0.0285	589
hsa-mir-4761	4	0.1095	852	0.0286	590
TNFRSF10D	6	0.1096	854	0.0431	913
AP1AR	4	0.1096	855	0.0286	591
RTFDC1	6	0.1096	856	0.0431	914
LDLRAD3	6	0.1096	853	0.043	912
KRTCAP3	6	0.1097	857	0.0431	915
LOC649330	6	0.1098	858	0.0432	918
SOAT2	6	0.1099	859	0.0432	916
CYTH3	6	0.1099	861	0.0434	922
DDX59	6	0.1099	860	0.0434	924
LOC100130539	6	0.11	863	0.0434	919
OR6C2	6	0.11	862	0.0434	920
KIAA0232	6	0.1101	864	0.0434	921
ZNF574	6	0.1101	865	0.0434	923
CERK	6	0.1102	866	0.0435	925
ABTB1	6	0.1103	868	0.0436	926
NMRK2	6	0.1103	867	0.0436	927
DRAM1	6	0.1105	869	0.0438	929
MRPS23	6	0.1105	870	0.0438	937
KDM4C	6	0.1105	871	0.0438	942
UGT2B17	6	0.1106	874	0.0438	932
ALYREF	6	0.1106	873	0.0438	940
ZNF707	6	0.1106	872	0.0438	941
SLC9A1	6	0.1109	876	0.0438	931
TRIM64C	6	0.1109	875	0.0438	935
GPRC5C	6	0.1109	877	0.0438	938
IFNGR1	6	0.111	879	0.0438	936
NonTargetingControlGuideForHuman_0888	2	0.111	878	0.0108	236
ELP2	6	0.1111	880	0.0438	930
hsa-mir-8082	4	0.1111	881	0.0295	615
CYP2C18	6	0.1112	885	0.044	947
MLPH	6	0.1112	882	0.0439	943
SLMAP	6	0.1112	883	0.0439	944
HSF4	6	0.1112	884	0.0439	945
YIPF5	6	0.1113	886	0.044	946
OSBPL9	4	0.1113	888	0.0295	614
C7orf66	6	0.1113	889	0.044	948
PPP3R2	6	0.1113	887	0.044	950
STAT5B	6	0.1114	890	0.044	952
XPO6	6	0.1115	892	0.044	949
SLC22A12	6	0.1115	891	0.044	953
hsa-mir-1284	4	0.1116	893	0.0296	619
OR52K1	6	0.1117	894	0.0441	956
FAM209B	6	0.1117	895	0.0441	959
hsa-mir-5100	4	0.1117	896	0.0296	622
AASS	6	0.1118	898	0.0441	954
GABPB2	6	0.1118	897	0.0441	957
hsa-mir-4666a	4	0.1119	899	0.0296	617
ADAMTS8	6	0.112	900	0.0441	955
BIN2	6	0.1121	902	0.0443	961
UGGT1	6	0.1121	901	0.0442	960
DUX2	6	0.1122	903	0.0443	962
hsa-mir-492	4	0.1122	904	0.0299	634
LGALS4	6	0.1123	906	0.0444	963
POLR2F	6	0.1123	905	0.0444	965
CCDC129	6	0.1124	907	0.0444	970
DNAJC24	6	0.1125	908	0.0444	968
R3HDML	6	0.1125	909	0.0444	969
POLR3B	6	0.1126	911	0.0444	966
MZT2A	6	0.1126	910	0.0444	967
PRM2	6	0.1127	913	0.0444	964
DTNA	6	0.1127	914	0.0445	973
hsa-mir-6775	4	0.1127	912	0.03	636
EXTL2	6	0.1128	916	0.0447	974
CRKL	6	0.1128	917	0.0447	975
SOHLH2	6	0.1128	915	0.0447	976
METTL13	6	0.1129	918	0.0448	977
LCK	6	0.1131	919	0.0449	978
TRIM43B	6	0.1131	921	0.0449	979
SLC5A4	6	0.1131	920	0.0449	980
MT2A	6	0.1132	922	0.045	981
PCDHB3	6	0.1132	923	0.045	982
PNOC	6	0.1134	925	0.0451	984
hsa-mir-320e	4	0.1134	924	0.0303	638
HS3ST5	6	0.1135	927	0.0451	983
hsa-mir-302e	4	0.1135	926	0.0305	641
TTLL6	6	0.1136	929	0.0454	987
KRT72	6	0.1136	928	0.0451	985
TTC23L	6	0.1137	930	0.0454	988
PIK3C3	6	0.1139	931	0.0457	989
PSMD6	6	0.114	932	0.0458	991
CENPV	6	0.1141	934	0.0459	992
hsa-mir-1226	4	0.1141	933	0.0306	643
MYLK4	6	0.1142	936	0.0461	995
CSNK1G2	6	0.1142	937	0.0461	998
KYNU	6	0.1142	935	0.046	993
SLC25A17	6	0.1144	938	0.0461	996
CILP	6	0.1145	939	0.0461	994
FSHB	6	0.1147	940	0.0462	999
WDR37	6	0.1148	941	0.0463	1003
C4orf6	6	0.1148	942	0.0463	1004
BACE2	6	0.1149	943	0.0463	1000
ERCC3	6	0.1149	944	0.0463	1002
C2orf27A	6	0.115	945	0.0463	1001
TGFBRAP1	6	0.1151	946	0.0464	1005
C9orf50	6	0.1151	947	0.0464	1007
CDK6	6	0.1153	948	0.0465	1010
PDCD11	6	0.1154	949	0.0467	1011
POLI	6	0.1156	950	0.0468	1013
PPIAL4D	6	0.1157	951	0.0468	1012
UVRAG	6	0.1157	952	0.0468	1014
hsa-mir-4419b	4	0.1159	953	0.0317	663
RPL29	6	0.1159	956	0.0469	1015
hsa-mir-4425	4	0.1159	955	0.0317	665
NUDT4	6	0.1159	954	0.0469	1018
ADRA2A	6	0.116	957	0.0469	1016
MUC17	6	0.1162	958	0.0469	1017
GNG10	6	0.1164	959	0.047	1019
hsa-mir-539	4	0.1164	960	0.0321	672
RGSL1	6	0.1165	964	0.0472	1023
DMP1	6	0.1165	961	0.0471	1020
NCOR1	6	0.1165	962	0.0471	1021
RPL3	6	0.1165	963	0.0471	1022
ESPL1	6	0.1166	965	0.0474	1026
ABCG8	6	0.1167	966	0.0474	1028
MT1A	6	0.1168	967	0.0474	1025
BCAP29	6	0.1168	968	0.0474	1027
TSPO	6	0.117	969	0.0475	1029
GPC5	6	0.1171	970	0.0477	1032
ACTL6A	6	0.1172	971	0.0478	1033
VPS72	6	0.1173	974	0.0479	1034
OCSTAMP	6	0.1173	975	0.0479	1035
hsa-mir-6721	4	0.1173	972	0.0324	681
SLC2A1	6	0.1173	973	0.0479	1037
FAXDC2	6	0.1174	976	0.0479	1036
TINF2	6	0.1175	977	0.048	1038
ASPSCR1	6	0.1176	978	0.048	1039
OXCT2	6	0.1179	980	0.0485	1041
TPPP	6	0.1179	979	0.0485	1042
RBBP8NL	6	0.118	981	0.0488	1045
ANKH	6	0.1182	983	0.0491	1049
MSH5	6	0.1182	982	0.0491	1051
MLLT1	6	0.1183	984	0.0491	1052
C21orf62	6	0.1184	986	0.0491	1047
SLC25A26	6	0.1184	985	0.0491	1048
ASIP	6	0.1185	988	0.0492	1054
ZNF462	6	0.1185	987	0.0492	1057
DDX53	6	0.1185	989	0.0492	1058
SNRNP40	6	0.1186	990	0.0492	1056
RPS27	6	0.1187	992	0.0492	1053
TOMM5	6	0.1187	991	0.0492	1055
hsa-mir-4781	4	0.1188	995	0.0333	701
NonTargetingControlGuideForHuman_0631	2	0.1188	996	0.0126	269
NXNL1	6	0.1188	994	0.0493	1063
MLYCD	6	0.1188	993	0.0493	1064
NOC3L	6	0.1189	997	0.0493	1059
BNIP2	6	0.119	998	0.0493	1060
ASMTL_Y	6	0.119	999	0.0493	1061
ASMTL_X	6	0.119	1000	0.0493	1062
ZNF442	6	0.1192	1001	0.0495	1065
HK3	6	0.1193	1003	0.0497	1066
PODXL	6	0.1193	1002	0.0497	1067
CCDC51	6	0.1194	1004	0.0498	1068
CHML	6	0.1195	1007	0.0501	1073
TRA2A	6	0.1195	1005	0.0498	1071
HAUS2	6	0.1195	1006	0.0501	1077
FAM133A	6	0.1196	1008	0.0501	1075
FOXP3	6	0.1197	1009	0.0503	1078
hsa-mir-3679	4	0.1199	1011	0.0341	731
FAM184A	6	0.1199	1012	0.0504	1080
ADH5	6	0.1199	1010	0.0504	1082
RTF1	6	0.12	1013	0.0504	1079
hsa-mir-141	4	0.12	1014	0.0341	734
LEPROTL1	6	0.1201	1015	0.0504	1083
HSPD1	6	0.1202	1016	0.0504	1081
FAM161B	6	0.1202	1017	0.0504	1086
OVCH2	6	0.1203	1019	0.0504	1088
LRP12	6	0.1203	1018	0.0504	1091
FAM155B	6	0.1204	1023	0.0504	1085
CACNG4	6	0.1204	1021	0.0504	1087
NonTargetingControlGuideForHuman_0708	2	0.1204	1022	0.0131	281
SPP2	6	0.1204	1020	0.0504	1090
XKR7	6	0.1205	1024	0.0504	1084
hsa-mir-6827	4	0.1206	1026	0.0343	737
NICN1	6	0.1206	1025	0.0504	1089
FOSL2	6	0.1207	1027	0.0505	1092
ATXN7	6	0.1207	1028	0.0505	1096
RCN1	6	0.1208	1029	0.0505	1093
hsa-mir-6165	4	0.1208	1030	0.0344	740
ZNF311	6	0.121	1031	0.0507	1098
ZC2HC1B	6	0.1211	1032	0.0507	1097
NonTargetingControlGuideForHuman_0772	2	0.1212	1034	0.0133	285
ZBTB34	6	0.1212	1033	0.0509	1103
JAG2	6	0.1213	1035	0.0509	1100
IRX2	6	0.1214	1036	0.051	1107
RAB7L1	6	0.1215	1037	0.051	1104
POGLUT1	6	0.1217	1040	0.0511	1108
BTBD8	6	0.1217	1039	0.051	1105
TOR1B	6	0.1217	1038	0.051	1106
BRCC3	6	0.1218	1041	0.0512	1109
FAM98A	6	0.122	1043	0.0514	1110
SSX3	6	0.122	1042	0.0514	1112
RIPPLY2	6	0.1221	1044	0.0514	1111
DNAJB1	6	0.1223	1046	0.0517	1115
XRN2	6	0.1223	1045	0.0516	1113
TRIM73	6	0.1223	1047	0.0517	1117
ABL1	6	0.1225	1048	0.0517	1114
THAP3	6	0.1225	1049	0.0517	1118
FGF18	6	0.1226	1050	0.0517	1116
MPO	6	0.1227	1051	0.0518	1120
PPP1R21	6	0.1228	1052	0.0518	1119
UBE2G2	6	0.1229	1054	0.0519	1121
LDLRAP1	6	0.1229	1055	0.0519	1122
KLF16	6	0.1229	1053	0.0519	1123
TCEB3	6	0.1231	1057	0.0521	1124
AREL1	6	0.1231	1056	0.0521	1125
KRTAP9-4	6	0.1232	1058	0.0522	1126
SIRT4	6	0.1233	1060	0.0523	1128
MUL1	6	0.1233	1059	0.0522	1127
LAX1	6	0.1234	1061	0.0525	1130
LPAR4	6	0.1235	1062	0.0526	1135
TCAP	6	0.1236	1063	0.0526	1133
GRPR	6	0.1237	1066	0.0526	1131
FAM46A	6	0.1237	1068	0.0526	1132
hsa-mir-3195	4	0.1237	1065	0.0362	783
CNNM3	6	0.1237	1064	0.0526	1134
RHOU	6	0.1237	1067	0.0526	1136
AKR7A2	6	0.1237	1069	0.0526	1137
DIDO1	6	0.1238	1070	0.0527	1138
NDUFAF4	6	0.1239	1071	0.0529	1140
RALA	6	0.1239	1072	0.0531	1143
ERC2	6	0.124	1074	0.0531	1141
GTDC2	6	0.124	1073	0.0531	1142
IFI27L2	6	0.1241	1075	0.0532	1150
EYA2	6	0.1242	1079	0.0532	1144
PTPRE	6	0.1242	1076	0.0532	1145
TUBB8	6	0.1242	1078	0.0532	1148
FNDC1	6	0.1242	1077	0.0532	1149
MBD2	6	0.1243	1080	0.0533	1151
FIS1	6	0.1245	1081	0.0534	1153
RNF111	6	0.1247	1082	0.0535	1154
PPIL1	6	0.1247	1083	0.0535	1158
CYP39A1	6	0.1248	1084	0.0535	1156
SMDT1	6	0.125	1085	0.0535	1155
TAF1L	6	0.125	1086	0.0535	1157
SLC6A1	6	0.125	1087	0.0535	1159
KIR2DL4	6	0.1251	1088	0.0536	1161
NSG1	6	0.1252	1090	0.0536	1160
hsa-mir-877	4	0.1252	1089	0.037	797
AFG3L2	6	0.1253	1091	0.0537	1162
FZR1	6	0.1253	1092	0.0537	1163
SLC18A3	6	0.1254	1094	0.0537	1166
NAIP	6	0.1254	1093	0.0537	1167
MRPL45	6	0.1255	1095	0.0537	1164
GPR12	6	0.1256	1097	0.0538	1168
MRPL44	6	0.1256	1099	0.0538	1169
PSMC4	6	0.1256	1096	0.0537	1165
GATA4	6	0.1256	1098	0.0538	1170
RBBP6	6	0.1257	1100	0.0539	1171
FCRLA	6	0.1258	1103	0.0542	1175
hsa-mir-1225	4	0.1258	1102	0.0373	804
CTIF	6	0.1258	1101	0.0542	1177
NFAM1	6	0.1258	1104	0.0542	1180
SLAMF9	6	0.1259	1105	0.0542	1179
RPL15	6	0.126	1107	0.0542	1174
KRT34	6	0.126	1106	0.0542	1178
2019-03-09	6	0.1261	1109	0.0543	1181
C1QB	6	0.1261	1108	0.0542	1176
IL1RAP	6	0.1263	1110	0.0543	1182
ZNF197	6	0.1263	1111	0.0543	1183
IGJ	6	0.1264	1113	0.0545	1184
TRAPPC9	6	0.1264	1114	0.0546	1189
NCAPH2	6	0.1264	1112	0.0545	1185
LRRC10	6	0.1265	1116	0.0546	1187
CRYM	6	0.1265	1115	0.0546	1188
DLG5	6	0.1266	1117	0.0546	1186
CTDSP2	6	0.1267	1118	0.0547	1191
KIF25	6	0.1268	1119	0.0549	1193
SLC25A19	6	0.1269	1126	0.0549	1194
AGAP6	6	0.1269	1124	0.0549	1195
ESRP2	6	0.1269	1120	0.0549	1196
CIDEC	6	0.1269	1123	0.0549	1198
GJB7	6	0.1269	1127	0.0549	1199
HPCA	6	0.1269	1121	0.0549	1200
CHMP1B	6	0.1269	1122	0.0549	1201
POMGNT2	6	0.1269	1125	0.0549	1202
AP2M1	6	0.127	1129	0.0549	1192
RPL22L1	6	0.127	1128	0.0549	1197
C12orf29	6	0.1271	1131	0.055	1203
MAPK1	6	0.1271	1130	0.055	1204
hsa-mir-6786	4	0.1272	1132	0.0383	821
hsa-mir-124-3	4	0.1273	1133	0.0384	823
MED8	6	0.1275	1136	0.0552	1205
EPN1	6	0.1275	1134	0.0552	1207
SPDYE5	6	0.1275	1135	0.0552	1209
CNNM4	6	0.1275	1138	0.0552	1210
NonTargetingControlGuideForHuman_0233	2	0.1275	1137	0.0145	310
HYOU1	6	0.1277	1139	0.0552	1208
LEKR1	6	0.1278	1140	0.0552	1212
FBL	6	0.1279	1142	0.0552	1206
CNTD2	6	0.1279	1141	0.0552	1211
MARS	6	0.1279	1143	0.0553	1213
TRAPPC12	6	0.128	1145	0.0554	1214
ARHGEF3	6	0.128	1144	0.0554	1215
ABHD11	6	0.1282	1147	0.0557	1218
EPHA3	6	0.1282	1146	0.0556	1216
MRPS30	6	0.1283	1148	0.0558	1220
LRRC37A2	6	0.1284	1153	0.0559	1224
DHCR24	6	0.1284	1149	0.0558	1219
UBE2H	6	0.1284	1150	0.0558	1221
SNRNP27	6	0.1284	1152	0.0558	1222
ACAA2	6	0.1284	1151	0.0558	1223
NFATC1	6	0.1285	1154	0.056	1226
MAPKAPK5	6	0.1286	1155	0.056	1227
GPRIN3	6	0.1287	1156	0.056	1225
SYT4	6	0.1288	1157	0.0561	1230
C9orf69	6	0.1288	1158	0.0561	1235
SIGLECL1	6	0.1289	1159	0.0561	1232
CCNH	6	0.1291	1160	0.0563	1236
ADAM11	6	0.1292	1161	0.0564	1238
EFHC1	6	0.1292	1162	0.0564	1239
FBXO41	6	0.1293	1163	0.0564	1237
SYTL3	6	0.1293	1164	0.0564	1240
CYP1A2	6	0.1294	1166	0.0565	1241
PGAP3	6	0.1294	1165	0.0565	1242
POPDC3	6	0.1297	1168	0.0567	1243
DBNDD2	6	0.1297	1167	0.0567	1244
SP8	6	0.1298	1170	0.0569	1246
ZNF772	6	0.1298	1169	0.0568	1245
TOMM6	6	0.1299	1171	0.057	1253
EIF2B4	6	0.1299	1172	0.057	1254
ASPDH	6	0.1299	1173	0.057	1257
C16orf70	6	0.13	1174	0.057	1256
RGS16	6	0.1301	1177	0.057	1247
PGAM4	6	0.1301	1175	0.057	1249
PURA	6	0.1301	1176	0.057	1250
FOSL1	6	0.1302	1178	0.057	1248
COQ7	6	0.1303	1181	0.057	1251
BEST4	6	0.1303	1180	0.057	1252
SKP2	6	0.1303	1179	0.057	1255
HDGFRP2	6	0.1305	1183	0.0571	1258
OPHN1	6	0.1305	1182	0.0571	1259
hsa-mir-548a-3	4	0.1305	1184	0.0401	860
C19orf35	6	0.1306	1185	0.0572	1260
hsa-mir-8052	4	0.1309	1186	0.0404	865
SLC35G5	6	0.131	1189	0.0574	1263
BLOC1S3	6	0.131	1187	0.0573	1261
SLC25A12	6	0.131	1188	0.0573	1262
PRDM11	6	0.1311	1191	0.0575	1265
hsa-mir-548l	4	0.1311	1190	0.0406	871
ATOX1	6	0.1312	1192	0.0575	1266
ARHGAP10	4	0.1312	1193	0.0407	874
CTR9	6	0.1313	1195	0.0575	1264
TNNC2	6	0.1313	1194	0.0575	1267
PATL1	6	0.1314	1196	0.0576	1268
KLF1	6	0.1315	1197	0.0577	1270
COMMD1	6	0.1316	1198	0.0577	1271
XRN1	6	0.1317	1199	0.0579	1274
UGT2B15	6	0.1318	1202	0.0579	1272
MRPL15	6	0.1318	1200	0.0579	1273
ARPC3	6	0.1318	1201	0.0579	1275
ETHE1	6	0.1319	1203	0.0582	1277
PCYT1A	6	0.1321	1205	0.0585	1279
TGIF2LX	6	0.1321	1204	0.0584	1278
VWCE	6	0.1321	1206	0.0585	1280
PLAUR	6	0.1323	1207	0.0586	1284
NDUFA5	6	0.1323	1208	0.0586	1287
DEDD2	6	0.1324	1209	0.0586	1281
RIMBP3C	6	0.1324	1210	0.0586	1285
RIMBP3B	6	0.1324	1211	0.0586	1286
RAP2B	6	0.1325	1213	0.0586	1282
ADIPOQ	6	0.1325	1212	0.0586	1283
BOLL	6	0.1326	1214	0.0588	1288
ZNF804A	6	0.1326	1215	0.0588	1289
PARM1	6	0.1328	1216	0.059	1291
NonTargetingControlGuideForHuman_0346	2	0.1329	1217	0.0158	334
WIPI2	6	0.1329	1218	0.0592	1292
PDE11A	6	0.1332	1219	0.0594	1293
GRIN2C	6	0.1333	1220	0.0595	1294
APOF	6	0.1333	1222	0.0595	1295
FRMD7	6	0.1333	1221	0.0595	1297
WTIP	6	0.1334	1223	0.0595	1296
ATP7A	6	0.1334	1224	0.0596	1301
LY6G6F	6	0.1335	1226	0.0596	1298
RAB3IL1	6	0.1335	1225	0.0596	1299
GRM6	6	0.1337	1227	0.0598	1302
PXMP2	6	0.1337	1228	0.0598	1303
WNT5B	6	0.1338	1229	0.0599	1304
NEFM	6	0.1341	1230	0.0601	1305
ATP8B1	4	0.1341	1231	0.0426	905
CTTNBP2	6	0.1341	1233	0.0601	1307
METTL7B	6	0.1341	1232	0.0601	1308
PGAP1	6	0.1342	1234	0.0601	1306
TAS2R19	6	0.1343	1236	0.0605	1309
UMOD	6	0.1343	1237	0.0605	1311
PRR13	6	0.1343	1235	0.0605	1312
ABHD16A	6	0.1344	1238	0.0605	1310
FIG4	6	0.1345	1239	0.0608	1314
MYL6B	6	0.1346	1240	0.0608	1313
SERPINA9	6	0.1349	1242	0.0609	1315
POLR3K	6	0.1349	1241	0.0609	1316
RPP25	6	0.1351	1243	0.0613	1320
GPR37L1	6	0.1352	1244	0.0613	1321
hsa-mir-6809	4	0.1353	1245	0.0432	917
PER1	6	0.1353	1246	0.0614	1322
EIF3J	6	0.1354	1247	0.0615	1323
NFS1	6	0.1356	1249	0.0618	1326
SLC7A4	6	0.1356	1248	0.0618	1327
CDYL	6	0.1357	1250	0.0619	1329
SSPO	6	0.1358	1251	0.0619	1328
PSMD10	6	0.136	1252	0.0621	1330
KDM4E	6	0.1361	1253	0.0623	1336
DAPK3	6	0.1362	1254	0.0623	1337
MME	6	0.1364	1257	0.0623	1331
CALHM2	6	0.1364	1255	0.0623	1332
TMED2	6	0.1364	1256	0.0623	1333
hsa-mir-185	4	0.1365	1258	0.0438	939
RPS7	6	0.1366	1259	0.0624	1338
PPP1CB	6	0.1367	1262	0.0625	1339
RHD	6	0.1367	1260	0.0625	1340
LIMD2	6	0.1367	1261	0.0625	1341
NAP1L1	6	0.1368	1263	0.0626	1343
hsa-mir-7641-2	4	0.1368	1264	0.0438	933
hsa-mir-7641-1	4	0.1368	1265	0.0438	934
SPAG4	6	0.1368	1266	0.0626	1350
IFT57	6	0.1369	1268	0.0626	1347
TRIL	6	0.1369	1267	0.0626	1349
ALDH1A3	6	0.137	1269	0.0626	1348
LOC256021	6	0.1371	1270	0.0626	1342
FAM162B	6	0.1372	1271	0.0626	1344
USP27X	6	0.1372	1273	0.0626	1345
PPDPF	6	0.1372	1272	0.0626	1346
HIST1H1D	6	0.1373	1277	0.0629	1353
SNAPC3	6	0.1373	1275	0.0628	1352
MMP14	6	0.1373	1276	0.0629	1354
TDRD1	6	0.1373	1274	0.0627	1351
hsa-mir-34b	4	0.1376	1279	0.044	951
RSRC2	6	0.1376	1278	0.063	1358
RNF10	6	0.1377	1281	0.063	1355
TSPO2	6	0.1377	1282	0.0631	1359
CLDN20	6	0.1377	1280	0.063	1356
PADI1	6	0.1377	1283	0.0631	1360
PSRC1	6	0.1378	1284	0.0632	1361
PEBP4	6	0.138	1285	0.0633	1362
DNAJC11	6	0.1381	1287	0.0636	1367
MED23	6	0.1381	1286	0.0633	1363
LPPR2	6	0.1382	1290	0.0636	1365
PDE1B	6	0.1382	1288	0.0636	1366
MAGED1	6	0.1382	1289	0.0636	1368
MACC1	6	0.1383	1292	0.0638	1370
SLC4A1AP	6	0.1383	1291	0.0637	1369
ABCC12	6	0.1383	1293	0.064	1371
WDR66	6	0.1384	1294	0.0642	1372
RANBP10	6	0.1385	1297	0.0643	1375
CMTM3	6	0.1385	1296	0.0643	1377
CASD1	6	0.1385	1295	0.0643	1378
CABIN1	6	0.1386	1298	0.0643	1376
GLIPR1	6	0.1387	1299	0.0643	1374
hsa-mir-3156-1	4	0.1388	1301	0.0445	971
hsa-mir-3156-2	4	0.1388	1300	0.0445	972
RPL19	6	0.1389	1302	0.0644	1380
RIMKLA	6	0.139	1303	0.0644	1381
ANLN	6	0.139	1304	0.0644	1382
AP5S1	6	0.1391	1305	0.0646	1383
NCF1	6	0.1391	1306	0.0646	1384
LPO	6	0.1392	1307	0.0648	1386
HSPA14	6	0.1393	1308	0.0648	1385
DVL3	6	0.1393	1309	0.065	1388
MFRP	6	0.1394	1311	0.065	1387
RFNG	6	0.1394	1310	0.065	1390
ZNF589	6	0.1394	1312	0.065	1391
LSM5	6	0.1396	1313	0.065	1389
CDC42EP4	6	0.1398	1315	0.0653	1393
ESD	6	0.1398	1316	0.0653	1394
DNAH9	6	0.1398	1314	0.0651	1392
NonTargetingControlGuideForHuman_0766	2	0.1398	1317	0.0174	374
C21orf2	6	0.1399	1318	0.0654	1395
TPBGL	6	0.14	1320	0.0656	1396
hsa-mir-30c-2	4	0.14	1319	0.0451	986
TNFRSF4	6	0.1401	1322	0.0657	1397
MIEF2	6	0.1401	1321	0.0657	1398
hsa-mir-6793	4	0.1404	1323	0.0457	990
TPM3	6	0.1405	1324	0.0661	1399
CARD10	6	0.1406	1329	0.0664	1402
ST3GAL3	6	0.1406	1327	0.0664	1403
RAB32	6	0.1406	1326	0.0664	1404
TBL2	6	0.1406	1328	0.0664	1405
C11orf30	6	0.1406	1325	0.0664	1406
LGALS7B	6	0.1407	1331	0.0665	1407
C16orf90	6	0.1407	1330	0.0665	1408
LOC100505549	6	0.1408	1332	0.0667	1410
PION	6	0.1409	1333	0.0668	1412
DNM1L	6	0.1412	1334	0.0669	1418
AURKA	6	0.1412	1336	0.0669	1419
SLC17A8	6	0.1412	1335	0.0669	1422
ERF	6	0.1413	1338	0.0669	1413
KMT2C	6	0.1413	1339	0.0669	1416
PDPN	6	0.1413	1337	0.0669	1423
UGT2A3	6	0.1414	1340	0.0669	1424
INO80	6	0.1415	1342	0.0669	1420
RORC	6	0.1415	1341	0.0669	1425
RALGPS2	6	0.1417	1343	0.0669	1414
OR2A25	6	0.1417	1346	0.0669	1415
SCRIB	6	0.1417	1344	0.0669	1417
TMEM59L	6	0.1417	1345	0.0669	1421
AVP	6	0.1417	1347	0.0669	1426
CER1	6	0.1418	1349	0.067	1427
TLX3	6	0.1418	1348	0.067	1428
PDXP	6	0.1418	1350	0.0671	1430
KLHL5	6	0.1419	1352	0.0672	1432
KIF4B	6	0.1419	1351	0.0672	1433
TFB2M	6	0.142	1354	0.0672	1431
STARD7	6	0.142	1353	0.0672	1434
KLHL7	6	0.1421	1355	0.0673	1436
TEAD2	6	0.1421	1358	0.0673	1437
TAF5	6	0.1421	1357	0.0673	1438
ZNF682	6	0.1421	1356	0.0673	1441
BOP1	6	0.1422	1359	0.0673	1439
hsa-mir-4417	4	0.1423	1360	0.0465	1008
PABPC3	6	0.1423	1362	0.0673	1440
hsa-let-7b	4	0.1423	1361	0.0465	1009
TMEM161A	6	0.1424	1364	0.0677	1447
XAB2	6	0.1424	1363	0.0676	1444
RPL36	6	0.1425	1365	0.0678	1448
CYTL1	6	0.1426	1367	0.0678	1449
ZNF750	6	0.1426	1366	0.0678	1450
ZNF665	6	0.1427	1369	0.0679	1451
C2orf71	6	0.1427	1368	0.0679	1452
EIF2A	6	0.143	1372	0.0682	1454
HEMGN	6	0.143	1371	0.0682	1455
C12orf43	6	0.143	1370	0.0681	1453
GLB1	6	0.1431	1374	0.0682	1456
ZNF430	6	0.1431	1373	0.0682	1457
SDCCAG3	6	0.1432	1376	0.0683	1459
C9orf169	6	0.1432	1377	0.0683	1460
LIX1L	6	0.1432	1375	0.0683	1461
GCSAM	6	0.1433	1380	0.0684	1463
DENND6B	6	0.1433	1378	0.0683	1458
TRABD	6	0.1433	1379	0.0683	1462
F2RL3	6	0.1434	1381	0.0687	1464
SUSD3	6	0.1435	1382	0.0688	1467
NonTargetingControlGuideForHuman_0165	2	0.1435	1384	0.0182	388
CCDC142	6	0.1435	1383	0.0688	1474
SAPCD2	6	0.1436	1387	0.0688	1466
SBDS	6	0.1436	1385	0.0688	1470
TRIM72	6	0.1436	1388	0.0688	1473
NUDT18	6	0.1436	1386	0.0688	1475
MMAA	6	0.1437	1390	0.0688	1469
RPE	6	0.1437	1389	0.0688	1471
DMRT1	6	0.1437	1391	0.0688	1476
ZDHHC12	6	0.1438	1393	0.0688	1468
SNRPB	6	0.1438	1392	0.0688	1472
KBTBD13	6	0.1439	1394	0.0688	1465
PPA2	6	0.1439	1395	0.0689	1477
ANK1	6	0.144	1396	0.069	1478
ZBTB5	6	0.1442	1398	0.0693	1480
ZCCHC10	6	0.1442	1397	0.0693	1482
DOT1L	6	0.1442	1399	0.0693	1483
C1orf111	6	0.1443	1400	0.0696	1484
R3HCC1	6	0.1443	1401	0.0696	1487
OR8I2	6	0.1444	1402	0.0696	1488
TMEM200B	6	0.1445	1405	0.0697	1489
C14orf28	6	0.1445	1404	0.0696	1485
TMEM52B	6	0.1445	1403	0.0696	1486
NonTargetingControlGuideForHuman_0982	2	0.1446	1406	0.0184	389
2019-09-05	6	0.1447	1407	0.0698	1490
TMED10	6	0.1448	1408	0.07	1492
CLPTM1	6	0.1449	1410	0.07	1494
LPAR5	6	0.1449	1409	0.07	1495
HTR1A	6	0.145	1411	0.07	1491
MCM7	6	0.145	1414	0.0701	1498
MAGIX	6	0.145	1412	0.07	1493
EEF1G	6	0.145	1413	0.0701	1504
C1orf162	6	0.1451	1418	0.0701	1497
IL1R1	6	0.1451	1416	0.0701	1499
AP5B1	6	0.1451	1419	0.0701	1502
RBM27	6	0.1451	1417	0.0701	1503
P2RY6	6	0.1451	1415	0.0701	1509
ASRGL1	6	0.1452	1420	0.0701	1500
TMEM190	6	0.1452	1423	0.0701	1506
NLGN3	6	0.1452	1422	0.0701	1507
TMEM221	6	0.1452	1421	0.0701	1508
RAD51	6	0.1453	1424	0.0701	1501
ELF2	6	0.1454	1426	0.0701	1496
BTG2	6	0.1454	1425	0.0701	1505
KRT82	6	0.1455	1427	0.0701	1510
hsa-mir-23c	4	0.1456	1428	0.0484	1040
ZNF273	6	0.1456	1429	0.0704	1516
HLA-DQB2	6	0.1457	1430	0.0704	1513
COIL	6	0.1457	1431	0.0704	1514
SH2D1B	6	0.1458	1434	0.0704	1511
SLC13A4	6	0.1458	1433	0.0704	1512
OR5L2	6	0.1458	1432	0.0704	1515
STAG3	6	0.1459	1436	0.0705	1517
DHRS12	6	0.1459	1437	0.0705	1518
TRIM38	6	0.1459	1435	0.0705	1519
MIF	6	0.146	1438	0.0706	1520
C14orf2	6	0.1461	1439	0.0706	1521
RANBP3	6	0.1462	1440	0.0706	1522
ID1	6	0.1464	1442	0.0708	1523
PRDX6	6	0.1464	1441	0.0708	1524
ABLIM2	6	0.1465	1443	0.071	1526
hsa-mir-6774	4	0.1465	1444	0.0486	1044
RBCK1	6	0.1467	1448	0.0715	1532
PMPCB	6	0.1467	1447	0.0715	1533
TIFAB	6	0.1467	1449	0.0715	1540
MED26	6	0.1467	1450	0.0715	1541
NMUR1	6	0.1467	1446	0.0714	1530
NCF2	6	0.1467	1445	0.0714	1531
FAM71E1	6	0.1468	1451	0.0715	1539
B3GNT2	6	0.1469	1452	0.0715	1534
SERPINB1	6	0.1469	1453	0.0715	1535
TMEM63B	6	0.1469	1454	0.0715	1536
FAM171A2	6	0.1469	1455	0.0715	1538
NCOA1	6	0.147	1456	0.0715	1537
C2orf66	6	0.1471	1457	0.0716	1542
SDCBP	6	0.1472	1459	0.0719	1544
GLB1L3	6	0.1472	1458	0.0717	1543
KRT6C	6	0.1472	1460	0.0719	1546
PPP1R26	6	0.1474	1462	0.0721	1547
ASB1	6	0.1474	1461	0.0721	1550
IER3	6	0.1475	1464	0.0721	1548
MTX2	6	0.1475	1463	0.0721	1549
ANO10	6	0.1476	1467	0.0722	1552
hsa-mir-199a-1	4	0.1476	1465	0.0491	1050
SRP9	6	0.1476	1466	0.0721	1551
EP400	6	0.1476	1468	0.0722	1553
ICMT	6	0.1478	1470	0.0724	1554
BBS12	6	0.1478	1469	0.0724	1556
RWDD2A	6	0.148	1471	0.0726	1559
RPL14	6	0.1482	1472	0.0727	1560
NANOGNB	6	0.1482	1473	0.0727	1561
SLFN14	6	0.1484	1476	0.0731	1564
DHX38	6	0.1484	1474	0.0729	1563
SACM1L	6	0.1484	1475	0.0731	1565
FAM210B	6	0.1485	1477	0.0732	1567
ABHD17A	6	0.1486	1478	0.0732	1566
ROMO1	6	0.1487	1480	0.0733	1569
GAB4	6	0.1487	1479	0.0733	1570
DNASE2	6	0.1488	1484	0.0733	1568
hsa-mir-1294	4	0.1488	1483	0.0501	1074
TMEM5	6	0.1488	1482	0.0733	1571
hsa-mir-144	4	0.1488	1481	0.0501	1076
SMG7	6	0.1488	1485	0.0733	1572
SCNN1B	6	0.1489	1486	0.0734	1573
TMEM220	6	0.149	1487	0.0735	1576
LRRC8A	6	0.1491	1488	0.0735	1574
LIAS	6	0.1493	1490	0.0735	1575
SNX22	6	0.1493	1489	0.0735	1577
C9orf47	6	0.1494	1491	0.0736	1578
MT4	6	0.1495	1492	0.0737	1579
LLGL2	6	0.1496	1493	0.0738	1580
SORD	6	0.1496	1494	0.0739	1581
MIS18BP1	6	0.1496	1495	0.074	1582
CDCA7	6	0.1498	1498	0.0742	1585
hsa-mir-484	4	0.1498	1499	0.0509	1102
NLRX1	6	0.1498	1496	0.0741	1584
CCR7	6	0.1498	1497	0.0742	1593
hsa-mir-4450	4	0.1499	1502	0.0509	1099
EVX2	6	0.1499	1501	0.0742	1588
RPA3	6	0.1499	1500	0.0742	1594
SLC25A31	6	0.15	1504	0.0742	1586
hsa-mir-433	4	0.15	1503	0.0509	1101
ANKDD1A	6	0.1502	1505	0.0742	1587
CXorf66	6	0.1502	1506	0.0742	1592
UBALD1	6	0.1503	1508	0.0742	1589
PKMYT1	6	0.1503	1507	0.0742	1590
MAP7D2	6	0.1505	1510	0.0745	1596
ADH1A	6	0.1505	1509	0.0745	1597
CSF2RB	6	0.1506	1511	0.0746	1598
ZFHX4	6	0.1507	1514	0.0746	1599
PWP2	6	0.1507	1512	0.0746	1600
ITGA2	6	0.1507	1513	0.0746	1602
METTL9	6	0.1508	1515	0.0748	1604
OTOP2	6	0.1509	1518	0.0749	1605
ATP2A2	6	0.1509	1517	0.0749	1606
ARL1	6	0.1509	1516	0.0748	1603
ONECUT3	6	0.151	1519	0.075	1608
ZNF445	6	0.151	1520	0.075	1612
N4BP1	6	0.1511	1521	0.075	1610
RSRC1	6	0.1511	1522	0.075	1613
APC	6	0.1511	1523	0.075	1614
ONECUT2	6	0.1512	1525	0.075	1607
KIF1C	6	0.1512	1526	0.075	1609
GMFG	6	0.1512	1524	0.075	1611
MBOAT1	6	0.1514	1527	0.0752	1617
PLA2G12B	6	0.1514	1528	0.0752	1619
SLC7A9	6	0.1515	1529	0.0752	1616
PSG9	6	0.1515	1531	0.0752	1618
RGS5	6	0.1515	1530	0.0752	1622
KCNK9	6	0.1516	1533	0.0752	1615
OR7A10	6	0.1516	1534	0.0752	1620
OR5A1	6	0.1516	1535	0.0752	1621
POU6F1	6	0.1516	1532	0.0752	1623
SNRNP35	6	0.1517	1537	0.0753	1628
PHC3	6	0.1517	1536	0.0753	1630
ABRACL	6	0.1518	1539	0.0753	1625
FAM220A	6	0.1518	1538	0.0753	1626
SHOX2	6	0.1519	1540	0.0753	1624
C5orf55	6	0.152	1541	0.0754	1633
PTGDS	6	0.1521	1542	0.0756	1635
HEXIM1	6	0.1522	1543	0.0758	1637
hsa-mir-412	4	0.1522	1544	0.0528	1139
AFAP1	6	0.1523	1547	0.076	1638
TMBIM4	6	0.1523	1546	0.076	1639
SYTL4	6	0.1523	1545	0.076	1640
DLL4	6	0.1524	1548	0.0762	1641
SERPINF1	6	0.1524	1550	0.0763	1642
RPP25L	6	0.1524	1549	0.0763	1643
C19orf71	6	0.1525	1551	0.0764	1644
EIF3I	6	0.1526	1553	0.0765	1646
IRAK1	6	0.1526	1552	0.0764	1645
ZNF134	6	0.1527	1554	0.0765	1647
TMEM187	6	0.1528	1555	0.0769	1650
UBE2U	6	0.1529	1556	0.0769	1651
LY6K	6	0.1529	1557	0.0769	1652
PLK5	6	0.153	1560	0.0772	1655
LMBRD1	6	0.153	1561	0.0772	1657
CACNA2D3	6	0.153	1559	0.0771	1653
RASGRP1	6	0.153	1558	0.0771	1654
EIF5B	6	0.1531	1562	0.0772	1656
BTBD2	6	0.1531	1563	0.0772	1658
GPC2	6	0.1531	1564	0.0772	1659
HIST1H1C	6	0.1532	1566	0.0773	1660
NonTargetingControlGuideForHuman_0601	2	0.1532	1565	0.0206	454
hsa-mir-760	4	0.1532	1567	0.0534	1152
DHRS3	6	0.1533	1568	0.0773	1662
IGSF9	6	0.1534	1569	0.0776	1666
ZNF37A	6	0.1534	1570	0.0776	1667
TAX1BP3	6	0.1535	1572	0.0776	1665
hsa-mir-518a-1	4	0.1535	1571	0.054	1172
MUC22	6	0.1535	1573	0.0777	1670
TYR	6	0.1536	1575	0.0778	1671
CALY	6	0.1536	1574	0.0778	1672
IZUMO4	6	0.1537	1576	0.078	1675
FES	6	0.1538	1577	0.0781	1676
CCDC115	6	0.1538	1578	0.0781	1677
TFF2	6	0.154	1579	0.0789	1687
B3GNTL1	6	0.154	1580	0.0789	1689
DGCR6	6	0.1541	1581	0.0789	1685
PIP5K1B	6	0.1542	1583	0.0789	1688
ITGAL	6	0.1542	1582	0.0789	1691
CHIC2	6	0.1542	1585	0.0789	1692
CD33	6	0.1542	1584	0.0789	1693
FBXO31	6	0.1543	1588	0.0789	1684
MEPE	6	0.1543	1586	0.0789	1686
PAX8	6	0.1543	1587	0.0789	1690
TNR	6	0.1544	1589	0.079	1696
LRRC38	6	0.1545	1590	0.079	1694
GTPBP4	6	0.1545	1591	0.079	1697
PTGES3L-AARSD1	6	0.1545	1592	0.079	1698
CISD3	6	0.1546	1594	0.0791	1699
CD40LG	6	0.1546	1593	0.079	1695
hsa-mir-3943	4	0.1547	1596	0.0547	1190
EIF4G2	6	0.1547	1597	0.0791	1701
EIF1	6	0.1547	1595	0.0791	1703
USP34	6	0.1548	1598	0.0791	1700
CAMKV	6	0.1548	1599	0.0792	1706
ALDH2	6	0.1549	1600	0.0792	1704
CSRP2BP	6	0.155	1601	0.0795	1708
TCF15	6	0.1551	1602	0.0795	1709
CDC42BPB	6	0.1553	1604	0.0796	1711
ST20	6	0.1553	1603	0.0796	1715
ABL2	6	0.1554	1605	0.0796	1710
UBXN2B	6	0.1555	1607	0.0796	1712
EBF3	6	0.1555	1606	0.0796	1713
KDM6B	6	0.1556	1608	0.0796	1714
SV2C	6	0.1557	1609	0.0799	1716
hsa-mir-107	4	0.1557	1611	0.0556	1217
ZNF101	6	0.1557	1610	0.0799	1719
MTHFD2L	6	0.1558	1612	0.0799	1717
C7orf41	6	0.1558	1613	0.0799	1718
UBIAD1	6	0.1558	1614	0.08	1723
C16orf80	6	0.1559	1615	0.08	1726
A4GNT	6	0.156	1617	0.08	1722
GALNT12	6	0.156	1618	0.08	1724
LRP5	6	0.156	1619	0.08	1725
FABP5	6	0.156	1616	0.08	1729
PIAS4	6	0.1561	1622	0.08	1720
CSNK2A2	6	0.1561	1623	0.08	1721
TANC2	6	0.1561	1620	0.08	1727
TAOK3	6	0.1561	1624	0.0801	1731
TTC9	6	0.1561	1621	0.08	1728
hsa-mir-4718	4	0.1562	1627	0.0561	1229
MB21D2	6	0.1562	1628	0.0801	1730
hsa-mir-3135b	4	0.1562	1626	0.0561	1233
PHIP	6	0.1562	1625	0.0801	1732
ARSF	6	0.1563	1629	0.0802	1733
C20orf195	6	0.1565	1630	0.0805	1736
hsa-mir-766	4	0.1565	1632	0.0561	1234
SNX21	6	0.1565	1631	0.0805	1737
hsa-mir-4270	4	0.1566	1633	0.0561	1231
LOC650293	6	0.1566	1634	0.0807	1741
SMIM21	6	0.1568	1635	0.0809	1742
NUPR1	6	0.157	1637	0.0813	1746
UQCRHL	6	0.157	1638	0.0813	1748
REPIN1	6	0.157	1636	0.0812	1745
DYNC1I1	6	0.1571	1639	0.0813	1752
COA4	6	0.1572	1640	0.0813	1749
GUCA1A	6	0.1573	1641	0.0813	1750
C21orf59	6	0.1574	1643	0.0813	1747
ARHGAP6	6	0.1574	1644	0.0814	1754
TMEM64	6	0.1574	1642	0.0813	1751
TRIB3	6	0.1575	1645	0.0817	1757
NKD1	6	0.1579	1649	0.0822	1762
GPR19	6	0.1579	1647	0.0822	1763
CNOT11	6	0.1579	1648	0.0822	1764
SPATS1	6	0.1579	1646	0.082	1761
ANKS1B	6	0.1581	1652	0.0824	1765
CNN2	6	0.1581	1650	0.0824	1766
KRTAP16-1	6	0.1581	1651	0.0824	1767
HIST1H2BF	6	0.1581	1653	0.0824	1768
SUGP1	6	0.1582	1655	0.0824	1769
TRIM65	6	0.1582	1656	0.0825	1772
SPINK6	6	0.1582	1657	0.0825	1773
FAM83G	6	0.1582	1654	0.0824	1770
STX12	6	0.1584	1658	0.083	1775
CIT	6	0.1585	1660	0.083	1774
PLEKHJ1	6	0.1585	1659	0.083	1777
OR2L3	6	0.1586	1662	0.083	1776
EPS15	6	0.1586	1661	0.083	1778
MAPK14	6	0.1587	1663	0.0831	1780
CEP104	6	0.1587	1664	0.0831	1781
SPANXN5	6	0.1588	1665	0.0831	1779
RAB33B	6	0.159	1666	0.0833	1782
LENG8	6	0.1591	1667	0.0836	1783
PGLYRP4	6	0.1593	1669	0.0837	1786
DMRT2	6	0.1593	1668	0.0837	1787
GPR88	6	0.1596	1672	0.0838	1788
AP3S1	6	0.1596	1673	0.0838	1789
BCL7C	6	0.1596	1670	0.0838	1790
RBM42	6	0.1596	1671	0.0838	1791
SLC1A1	6	0.1597	1674	0.0838	1792
CYSLTR2	6	0.1598	1676	0.0839	1794
THUMPD2	6	0.1598	1678	0.0839	1795
ANXA3	6	0.1598	1675	0.0839	1796
C5orf46	6	0.1598	1677	0.0839	1798
CRH	6	0.1599	1682	0.0839	1793
hsa-mir-4509-2	4	0.1599	1681	0.0589	1290
TMED9	6	0.1599	1680	0.0839	1797
TOM1	6	0.1599	1679	0.0839	1799
TMEM132E	6	0.16	1683	0.084	1807
TULP1	6	0.1601	1684	0.084	1800
AXIN2	6	0.1601	1685	0.084	1803
FNIP1	6	0.1601	1686	0.084	1810
HIST3H3	6	0.1603	1687	0.084	1805
ALG1L	6	0.1604	1688	0.084	1802
USP17L3	6	0.1604	1689	0.084	1808
POLB	6	0.1605	1692	0.084	1801
A3GALT2	6	0.1605	1691	0.084	1804
CCDC120	6	0.1605	1690	0.084	1806
NFAT5	6	0.1605	1693	0.084	1809
PKD2	6	0.1607	1694	0.084	1811
IRF2BP1	6	0.1608	1695	0.0842	1813
PDCL2	6	0.1609	1696	0.0842	1812
PGF	6	0.1611	1697	0.0844	1816
PCF11	6	0.1613	1698	0.0847	1822
ZPBP	6	0.1614	1700	0.0847	1819
OGFR	6	0.1614	1699	0.0847	1823
hsa-mir-3684	4	0.1615	1703	0.061	1317
HCLS1	6	0.1615	1702	0.0847	1820
FAIM	6	0.1615	1701	0.0847	1821
TRIM4	6	0.1616	1704	0.0848	1824
ZNF511	6	0.1616	1705	0.0848	1826
SOX18	6	0.1617	1706	0.0849	1828
CHKB	6	0.1618	1707	0.0849	1827
CDC42EP2	6	0.1619	1708	0.085	1830
PNO1	6	0.1619	1709	0.085	1831
NFE2L3	6	0.1619	1710	0.085	1833
IGFBP3	6	0.162	1712	0.085	1834
CCDC25	6	0.162	1711	0.085	1835
ZHX3	6	0.1621	1714	0.085	1829
SLC26A9	6	0.1621	1713	0.085	1832
CHD9	6	0.1622	1715	0.0851	1836
SHISA3	6	0.1623	1716	0.0852	1837
EIF4B	6	0.1624	1718	0.0855	1840
LCE2C	6	0.1624	1717	0.0852	1838
HIVEP1	6	0.1625	1720	0.0855	1841
GALR2	6	0.1625	1719	0.0855	1842
FAM47A	6	0.1626	1723	0.0855	1839
ANXA1	6	0.1626	1722	0.0855	1843
OAZ1	6	0.1626	1721	0.0855	1844
hsa-mir-4782	4	0.1627	1724	0.0618	1325
NHP2	6	0.1627	1726	0.0858	1845
C2CD5	6	0.1627	1725	0.0858	1846
ZNF736	6	0.1628	1727	0.0859	1847
NonTargetingControlGuideForHuman_0886	2	0.163	1728	0.024	528
CDRT15	6	0.1631	1729	0.086	1848
hsa-mir-22	4	0.1631	1730	0.0623	1334
hsa-mir-517b	4	0.1632	1731	0.0623	1335
KRTAP1-5	6	0.1633	1733	0.0863	1853
CLEC4D	6	0.1633	1732	0.0863	1855
MAP3K10	6	0.1634	1734	0.0863	1851
SLC25A11	6	0.1635	1735	0.0863	1852
DEFB125	6	0.1635	1737	0.0864	1857
XDH	6	0.1635	1736	0.0863	1854
WBP2	6	0.1637	1741	0.0866	1863
PPP1R3F	6	0.1637	1740	0.0865	1858
GRAMD2	6	0.1637	1738	0.0865	1859
FAM72B	6	0.1637	1739	0.0865	1860
AUNIP	6	0.1638	1742	0.0866	1866
IL1RAPL2	6	0.1639	1743	0.0866	1862
LCP2	6	0.1639	1745	0.0866	1864
ZBTB16	6	0.1639	1744	0.0866	1867
EML5	6	0.1641	1746	0.0866	1861
SET	6	0.1641	1747	0.0866	1865
DFNA5	6	0.1643	1748	0.0867	1869
PEX6	6	0.1644	1750	0.0867	1871
PFAS	6	0.1644	1749	0.0867	1872
HECW1	6	0.1645	1751	0.0867	1868
hsa-mir-6511b-2	4	0.1646	1752	0.063	1357
TNFAIP1	6	0.1647	1754	0.0871	1877
HEATR1	6	0.1647	1753	0.087	1875
KCMF1	6	0.1649	1755	0.0873	1878
SOX2	6	0.165	1756	0.0874	1880
TMCC1	6	0.1652	1757	0.0876	1883
FBXO9	6	0.1652	1759	0.0876	1884
PAPL	6	0.1652	1760	0.0876	1886
SOLH	6	0.1652	1758	0.0876	1888
C5orf42	6	0.1653	1761	0.0876	1885
PANX1	6	0.1654	1762	0.0876	1882
ACKR4	6	0.1655	1763	0.0877	1889
SMC2	6	0.1656	1764	0.0877	1890
ZNF507	6	0.1656	1765	0.0878	1891
CARD11	6	0.1658	1766	0.0879	1892
FAM178B	6	0.1658	1767	0.0881	1893
COX5A	6	0.1658	1768	0.0881	1894
C4orf48	6	0.166	1769	0.0882	1897
NonTargetingControlGuideForHuman_0638	2	0.166	1770	0.0247	542
TBRG1	6	0.166	1771	0.0882	1903
YTHDC1	6	0.1661	1773	0.0882	1901
HIST2H2AB	6	0.1661	1772	0.0882	1902
GTF2IRD2	6	0.1662	1774	0.0882	1895
TARBP2	6	0.1662	1775	0.0882	1899
hsa-mir-410	4	0.1663	1776	0.0642	1373
CLPSL1	6	0.1664	1777	0.0882	1896
GTDC1	6	0.1665	1778	0.0882	1898
ITFG1	6	0.1665	1780	0.0883	1905
ZBTB49	6	0.1665	1779	0.0882	1904
TCEB2	6	0.1666	1781	0.0884	1906
PRKCH	6	0.1666	1783	0.0885	1907
hsa-mir-6087	4	0.1666	1782	0.0643	1379
HIST1H2AE	6	0.1667	1784	0.0886	1908
RHOG	6	0.1667	1785	0.0886	1911
NUCKS1	6	0.1667	1786	0.0886	1913
HES1	6	0.1668	1787	0.0886	1909
LMX1A	6	0.1668	1788	0.0886	1910
TUBB	6	0.1669	1789	0.0886	1914
RFPL3	6	0.1671	1790	0.0888	1915
TJP1	6	0.1673	1791	0.0895	1922
CMTM5	6	0.1673	1792	0.0895	1925
CR1	6	0.1674	1793	0.0895	1919
EVPL	6	0.1674	1796	0.0895	1920
SKI	6	0.1674	1795	0.0895	1921
REV1	6	0.1674	1794	0.0895	1923
LDLRAD4	6	0.1674	1797	0.0897	1930
CENPJ	6	0.1675	1798	0.0897	1927
TMEM39B	6	0.1675	1801	0.0897	1928
C19orf57	6	0.1675	1799	0.0897	1929
PCMT1	6	0.1675	1800	0.0897	1931
NOS2	6	0.1676	1803	0.0897	1926
NonTargetingControlGuideForHuman_0835	2	0.1676	1802	0.0253	550
RASL10B	6	0.1677	1805	0.0899	1933
POP5	6	0.1677	1804	0.0898	1932
SLC24A3	6	0.1678	1807	0.0902	1935
OR5A2	6	0.1678	1808	0.0902	1936
RGMB	6	0.1678	1810	0.0902	1937
REG1B	6	0.1678	1809	0.0902	1938
PGM3	6	0.1678	1806	0.09	1934
MOG	6	0.1679	1811	0.0903	1939
UBXN10	6	0.1679	1813	0.0903	1940
ZNF208	6	0.1679	1812	0.0903	1941
FAM194A	6	0.168	1814	0.0904	1942
CSN2	6	0.168	1815	0.0905	1944
NIPAL1	6	0.1682	1817	0.0905	1943
hsa-mir-7975	4	0.1682	1816	0.0662	1400
hsa-mir-4751	4	0.1683	1818	0.0664	1401
SCARA5	6	0.1683	1819	0.0906	1945
BCAT1	6	0.1684	1821	0.0907	1946
EFHB	6	0.1684	1820	0.0907	1947
BBS2	6	0.1685	1823	0.0909	1949
MYBL2	6	0.1685	1824	0.0909	1950
PLOD3	6	0.1685	1826	0.091	1952
MS4A15	6	0.1685	1822	0.0908	1948
AMH	6	0.1685	1825	0.0909	1951
EPX	6	0.1687	1828	0.0911	1953
hsa-mir-3939	4	0.1687	1829	0.0666	1409
ELOVL7	6	0.1687	1827	0.0911	1954
AGPAT2	6	0.1688	1832	0.0913	1957
MTIF3	6	0.1688	1830	0.0912	1955
TRIP11	6	0.1688	1831	0.0913	1958
hsa-mir-574	4	0.1689	1833	0.0671	1429
hsa-mir-575	4	0.1691	1836	0.0672	1435
ZP1	6	0.1691	1834	0.0918	1961
LCE3D	6	0.1691	1835	0.0918	1962
ZNF831	6	0.1693	1837	0.0921	1964
SUMO1	6	0.1693	1838	0.0921	1965
RAB41	6	0.1694	1839	0.0922	1966
C1orf185	6	0.1695	1840	0.0926	1969
CDC45	6	0.1695	1842	0.0926	1970
ISOC1	6	0.1695	1843	0.0926	1971
UBR1	6	0.1695	1846	0.0926	1972
OGN	6	0.1695	1844	0.0926	1973
RASA3	6	0.1695	1841	0.0926	1974
NonTargetingControlGuideForHuman_0020	2	0.1695	1845	0.026	564
REEP2	6	0.1696	1847	0.0926	1975
ADRA1A	6	0.1697	1848	0.0927	1976
DNM1	6	0.1697	1849	0.0927	1977
EFCAB1	6	0.1697	1850	0.0927	1978
GPCPD1	6	0.1698	1851	0.0927	1979
SERPINH1	6	0.1699	1852	0.0928	1980
GPRC5D	6	0.1699	1853	0.0929	1982
MAP7D3	6	0.17	1854	0.0929	1983
TTC9C	6	0.17	1855	0.0929	1986
hsa-mir-4727	4	0.1701	1856	0.0675	1442
DCAKD	6	0.1701	1858	0.0929	1981
RBM12B	6	0.1701	1859	0.093	1991
TRIM28	6	0.1701	1857	0.0929	1985
GRM2	6	0.1702	1861	0.093	1987
MFN2	6	0.1702	1862	0.093	1989
PURB	6	0.1702	1860	0.093	1990
PXMP4	6	0.1703	1863	0.093	1988
CHRNG	6	0.1704	1866	0.0931	1997
KPTN	6	0.1704	1864	0.093	1993
PRR15	6	0.1704	1865	0.093	1994
KRTAP4-12	6	0.1705	1868	0.0931	1995
DKK1	6	0.1705	1867	0.0931	1996
FAM208B	6	0.1706	1869	0.0931	1998
FRG2C	6	0.1707	1871	0.0933	2004
NRARP	6	0.1707	1870	0.0932	2000
GTPBP10	6	0.1708	1873	0.0933	2002
SMIM3	6	0.1708	1872	0.0933	2003
ATP8A1	6	0.1709	1874	0.0933	2001
NXPH4	6	0.1709	1875	0.0933	2005
hsa-mir-200a	4	0.1711	1876	0.0677	1445
hsa-mir-4432	4	0.1712	1879	0.0677	1446
C17orf75	6	0.1712	1883	0.0935	2006
RCSD1	6	0.1712	1882	0.0935	2007
TRANK1	6	0.1712	1884	0.0935	2008
NXT2	6	0.1712	1877	0.0935	2009
HOXD13	6	0.1712	1880	0.0935	2010
EAF2	6	0.1712	1878	0.0935	2011
TMEM170B	6	0.1712	1881	0.0935	2012
ZNF638	6	0.1712	1885	0.0935	2013
PLEKHM1	6	0.1714	1886	0.0938	2018
GID8	6	0.1714	1887	0.0938	2019
GRIA1	6	0.1714	1888	0.0938	2020
SPECC1	6	0.1714	1890	0.0938	2021
DCTN5	6	0.1714	1889	0.0938	2022
DPEP1	6	0.1715	1892	0.0939	2023
MRPL14	6	0.1715	1893	0.0939	2024
NXPE3	6	0.1715	1894	0.0939	2025
NonTargetingControlGuideForHuman_0425	2	0.1715	1891	0.0265	569
RYR1	6	0.1717	1896	0.094	2027
SLC4A3	6	0.1717	1895	0.094	2028
TSEN2	6	0.1719	1897	0.0941	2036
FCRLB	6	0.172	1900	0.0941	2031
KRTAP5-9	6	0.172	1899	0.0941	2032
GEN1	6	0.172	1898	0.0941	2034
MYOZ3	6	0.1721	1902	0.0941	2033
ZNF740	6	0.1721	1901	0.0941	2035
MEI1	6	0.1722	1903	0.0941	2029
PRAC	6	0.1722	1904	0.0941	2030
FAM129C	6	0.1723	1905	0.0942	2037
OSBPL3	6	0.1724	1906	0.0944	2040
KLRC1	6	0.1724	1907	0.0944	2041
SETD8	6	0.1724	1908	0.0944	2042
CCDC107	6	0.1724	1909	0.0944	2043
SPATA31C2	6	0.1725	1910	0.0944	2039
NCOA3	6	0.1727	1912	0.0945	2044
REC8	6	0.1727	1911	0.0945	2045
DGCR8	6	0.1728	1913	0.0947	2048
LY6H	6	0.1729	1914	0.0948	2049
GRIN2B	6	0.173	1916	0.095	2051
hsa-mir-1179	4	0.173	1917	0.0693	1481
MARCKSL1	6	0.173	1918	0.0951	2054
hsa-mir-6126	4	0.173	1915	0.0692	1479
UNC5C	6	0.1731	1919	0.0951	2053
CD28	6	0.1731	1920	0.0951	2055
NKAIN1	6	0.1732	1921	0.0952	2056
NUDCD1	6	0.1732	1922	0.0952	2058
GMNC	6	0.1732	1923	0.0952	2059
RAB1B	6	0.1734	1926	0.0953	2060
SOGA1	6	0.1734	1928	0.0953	2061
TNFSF10	6	0.1734	1925	0.0953	2062
ARF1	6	0.1734	1927	0.0953	2063
USP1	6	0.1734	1929	0.0954	2065
ZBTB10	6	0.1734	1924	0.0953	2064
PHLDA3	6	0.1736	1930	0.0956	2067
KRTAP10-12	6	0.1737	1931	0.0957	2068
NonTargetingControlGuideForHuman_0316	2	0.1738	1932	0.0276	584
ST6GALNAC1	6	0.1739	1934	0.096	2070
LMNB1	6	0.1739	1935	0.096	2073
BRAF	6	0.1739	1933	0.096	2076
GNGT1	6	0.1741	1939	0.096	2071
LAMC3	6	0.1741	1937	0.096	2075
OR9Q2	6	0.1741	1938	0.096	2077
KRT10	6	0.1741	1936	0.096	2079
SLC39A7	6	0.1742	1941	0.096	2072
FOXN4	6	0.1742	1942	0.096	2074
KIAA0319	6	0.1742	1940	0.096	2078
VPS51	6	0.1743	1943	0.0962	2080
C12orf61	6	0.1743	1944	0.0962	2083
SENP7	6	0.1744	1945	0.0962	2082
SMIM20	6	0.1744	1947	0.0963	2084
MYOZ2	6	0.1744	1946	0.0963	2085
SMU1	6	0.1744	1948	0.0963	2086
RCE1	6	0.1745	1951	0.0965	2088
ADCY7	6	0.1745	1950	0.0965	2089
PENK	6	0.1745	1949	0.0964	2087
SERF1B	6	0.1745	1952	0.0965	2090
IP6K1	6	0.1746	1954	0.0966	2091
HNRNPU	6	0.1746	1956	0.0967	2095
SERF1A	6	0.1746	1953	0.0966	2092
ZNF214	6	0.1746	1955	0.0966	2093
hsa-mir-181c	4	0.1747	1958	0.0708	1525
ASPG	6	0.1747	1957	0.0968	2096
OXLD1	6	0.1747	1959	0.097	2098
IKZF2	6	0.1748	1960	0.097	2097
LOXL3	6	0.1748	1963	0.0971	2100
BRAT1	6	0.1748	1962	0.0971	2103
FAM60A	6	0.1748	1961	0.0971	2104
DPF2	6	0.1749	1964	0.0971	2099
CCL16	6	0.1749	1965	0.0971	2102
NPIPA5	6	0.175	1966	0.0971	2101
INPP5E	6	0.175	1967	0.0974	2110
FKBP9	6	0.1751	1968	0.0974	2106
PTPRM	6	0.1751	1969	0.0974	2108
SHISA7	6	0.1751	1970	0.0974	2109
IFNA7	6	0.1753	1971	0.0974	2107
NDUFS2	6	0.1754	1972	0.0976	2112
RPRD1B	6	0.1755	1973	0.0976	2111
SLC38A6	6	0.1755	1976	0.0977	2113
VKORC1	6	0.1755	1974	0.0977	2117
EPPK1	6	0.1755	1975	0.0977	2118
KRBOX4	6	0.1756	1977	0.0977	2114
TLE4	6	0.1756	1978	0.0977	2116
GABRR2	6	0.1757	1979	0.0977	2115
CLASRP	6	0.1758	1981	0.0978	2120
SUCLA2	6	0.1758	1980	0.0978	2121
ZNF563	6	0.1758	1982	0.0978	2124
CHPF	6	0.1759	1984	0.0978	2119
CABP7	6	0.1759	1983	0.0978	2122
TMEM184A	6	0.176	1985	0.0978	2123
PEX16	6	0.1762	1987	0.0982	2125
FAM133B	6	0.1762	1986	0.0982	2126
CASC3	6	0.1763	1988	0.0982	2127
ZMYM1	6	0.1765	1989	0.0986	2128
NonTargetingControlGuideForHuman_0894	2	0.1766	1990	0.029	602
RRP9	6	0.1768	1993	0.0991	2130
THOC2	6	0.1768	1991	0.0991	2131
hsa-mir-5001	4	0.1768	1992	0.0724	1557
FBLN5	6	0.1769	1996	0.0994	2133
HACL1	6	0.1769	1994	0.0993	2132
FOXF1	6	0.1769	1995	0.0994	2134
MOV10L1	6	0.177	1997	0.0994	2135
TOP1MT	6	0.177	1999	0.0994	2136
THAP9	6	0.177	1998	0.0994	2137
[truncated: 19,897 more rows]
