# Supplementary material for: A genome-scale CRISPR/Cas9 knockout screening reveals SH3D21 as a sensitizer for gemcitabine
Source: Sci Rep. 2019 Dec 16;9:19188. doi: 10.1038/s41598-019-55893-2 (PMC6915784; doi:10.1038/s41598-019-55893-2)
Supplement: Supplementary file 3 — Dataset 2 [file 41598_2019_55893_MOESM3_ESM.xlsx]

## Sheet: Sheet1
Gene	# Hairpins	NES	Gene rank	p-value	p-value rank
KIAA0196	6	0.0005764	1	0.0001	4
SLFN14	6	0.004255	2	0.0001	2
MTRNR2L2	6	0.004413	3	0.0001	1
DGCR6	6	0.005611	4	0.0004	6
TMSB4Y	4	0.005614	5	0.0001	3
OR2A25	6	0.006507	6	0.0004	7
DSTN	6	0.006534	7	0.0004	8
RPTN	6	0.007925	8	0.0005	12
ZNF446	6	0.008105	9	0.0005	10
RPL3	6	0.008929	10	0.0005	11
GTF3C4	6	0.009227	11	0.0006	13
SKA3	6	0.009947	12	0.0007	16
IPO7	6	0.01023	13	0.0007	17
FAM124B	6	0.0104	14	0.0008	18
GIMD1	6	0.01041	15	0.0008	20
hsa-mir-626	4	0.01103	16	0.0003	5
NUDT16	6	0.01146	17	0.0008	22
C8orf58	6	0.01228	18	0.0008	19
UBA2	6	0.01336	19	0.001	25
HYAL2	6	0.01356	20	0.001	23
ORC6	6	0.01362	21	0.001	26
CHST15	6	0.01373	22	0.001	28
CLDN3	6	0.01398	23	0.001	27
hsa-mir-373	4	0.01428	24	0.0005	9
ITGA1	6	0.01467	25	0.0011	32
SGPP1	6	0.01481	26	0.0011	30
SLC25A45	6	0.01508	27	0.0013	33
PRPF38B	6	0.01586	28	0.0013	34
SCAF11	6	0.01593	29	0.0013	37
MTMR1	6	0.01595	30	0.0013	36
CACNA2D4	6	0.01597	31	0.0013	35
DTYMK	6	0.01603	32	0.0014	46
ENY2	6	0.01604	33	0.0014	39
VN1R5	6	0.01617	34	0.0014	41
AATF	6	0.01641	35	0.0014	38
DDOST	6	0.01644	36	0.0014	47
TMCO4	6	0.01647	37	0.0014	43
GLIPR1L2	6	0.01648	38	0.0014	42
BUD31	6	0.01689	39	0.0014	44
CISD2	6	0.017	40	0.0014	40
RAPGEF1	6	0.01713	41	0.0014	45
TEKT1	6	0.01772	42	0.0015	48
NAT6	6	0.01781	43	0.0015	49
hsa-mir-4271	4	0.0179	44	0.001	24
TCTN3	6	0.01847	45	0.0016	52
RBM26	6	0.01848	46	0.0016	51
hsa-mir-4753	4	0.01867	47	0.0011	29
OSTC	6	0.01898	48	0.0016	50
HIST1H2AJ	6	0.01922	49	0.0017	54
hsa-mir-655	4	0.01958	50	0.0011	31
RPL7	6	0.02008	51	0.0018	59
PTH2R	6	0.02011	52	0.0018	57
PALB2	6	0.0204	53	0.0018	56
GNB2L1	6	0.02111	54	0.0019	67
SPPL2C	6	0.02122	55	0.0019	60
TARS	6	0.02151	56	0.0019	62
OR2V1	6	0.02152	57	0.0019	66
WNK1	6	0.02165	58	0.0019	65
FASTK	6	0.02168	59	0.0019	64
SNAPC1	6	0.02197	60	0.0019	63
PPARGC1A	6	0.02214	61	0.0019	61
REL	6	0.02237	62	0.002	72
IGHMBP2	6	0.02238	63	0.002	70
ATP6AP1	6	0.02241	64	0.002	68
NPHP1	6	0.02246	65	0.002	71
RRP9	6	0.02277	66	0.002	69
hsa-mir-3173	4	0.02306	67	0.0017	53
TRPC3	6	0.02317	68	0.0022	77
MITD1	6	0.02329	69	0.0022	74
IKZF3	6	0.02336	70	0.0022	76
PRPF38A	6	0.02374	71	0.0022	78
GRXCR2	6	0.02392	72	0.0022	79
THADA	6	0.02408	73	0.0022	81
SERF1B	6	0.02451	74	0.0023	86
SERF1A	6	0.02452	75	0.0023	85
UBA5	6	0.02478	76	0.0023	82
PKHD1L1	6	0.02486	77	0.0023	84
hsa-mir-4769	4	0.02487	78	0.0018	55
TSTD2	6	0.02489	79	0.0023	83
CENPC1	6	0.02509	80	0.0024	87
UGT2B4	6	0.02515	81	0.0024	89
ZNF860	6	0.02534	82	0.0025	99
VPS28	6	0.02545	83	0.0025	90
AGMO	6	0.02555	84	0.0025	93
KRTAP5-11	6	0.0256	85	0.0025	100
MCM5	6	0.02561	86	0.0025	91
KLF2	6	0.0257	87	0.0025	95
PDE1C	6	0.02586	88	0.0025	98
CHMP4B	6	0.02611	89	0.0025	101
NECAB2	6	0.02618	90	0.0025	97
OR2L2	6	0.02628	91	0.0025	96
UBTF	6	0.02629	92	0.0025	94
hsa-mir-548ar	2	0.02634	93	0.0006	15
SMC1A	6	0.02659	94	0.0026	103
FAHD2B	6	0.02689	95	0.0028	104
TTL	6	0.02692	96	0.0028	106
ISG20L2	6	0.0271	97	0.0028	105
FAR1	6	0.02717	98	0.0029	116
C3orf36	6	0.02726	99	0.0029	108
hsa-mir-449b	4	0.02741	100	0.0021	73
USP54	6	0.02745	101	0.0029	113
FRY	6	0.0275	102	0.0029	110
NonTargetingControlGuideForHuman_0390	2	0.02768	103	0.0006	14
TYW5	6	0.02786	104	0.0029	109
SLC10A5	6	0.02807	105	0.0029	107
WDR93	6	0.02828	106	0.0029	112
IGSF22	6	0.02837	107	0.0029	111
NKTR	6	0.02846	108	0.003	117
hsa-mir-6794	4	0.02847	109	0.0022	80
hsa-mir-4726	4	0.02851	110	0.0022	75
RNF4	6	0.0287	111	0.003	118
ABHD3	6	0.02894	112	0.0031	119
SNX14	6	0.02917	113	0.0031	122
PSMD3	6	0.02948	114	0.0031	121
GMFB	5	0.02955	115	0.0024	88
IQGAP3	6	0.02966	116	0.0031	123
UBL5	6	0.0301	117	0.0032	124
GNB3	6	0.03031	118	0.0032	127
MTRR	6	0.03055	119	0.0032	126
PRKCDBP	6	0.03091	120	0.0033	129
DDX60L	6	0.03121	121	0.0035	131
GTF2E2	6	0.03142	122	0.0036	132
hsa-mir-4483	4	0.03176	123	0.0025	92
SLC25A30	6	0.03199	124	0.0036	133
hsa-mir-4256	4	0.03253	125	0.0026	102
MAT2B	6	0.03316	126	0.0038	134
SMARCA5	6	0.03372	127	0.0041	137
FASTKD3	6	0.03384	128	0.0041	140
RBM39	6	0.03402	129	0.0041	136
FAM229A	6	0.03406	130	0.0041	135
ATG12	6	0.03423	131	0.0041	138
GLG1	6	0.03439	132	0.0042	145
INIP	6	0.03449	133	0.0042	144
USP17L8	6	0.03457	134	0.0042	147
FRRS1	6	0.03476	135	0.0042	146
LEPROT	6	0.03476	136	0.0042	142
SKA1	6	0.03497	137	0.0042	143
TREML4	6	0.03513	138	0.0042	141
ITPKC	6	0.03517	139	0.0043	149
ANKRD46	6	0.03519	140	0.0043	151
C1orf159	6	0.03547	141	0.0043	148
FIGLA	6	0.03567	142	0.0043	150
STEAP2	6	0.03568	143	0.0043	152
NonTargetingControlGuideForHuman_0478	2	0.03568	144	0.0008	21
SEC16B	6	0.03587	145	0.0044	161
MIB1	6	0.03602	146	0.0044	156
FAM127B	6	0.03617	147	0.0044	157
HSPE1	6	0.03619	148	0.0044	154
COMT	6	0.03623	149	0.0044	158
hsa-mir-3135a	4	0.03628	150	0.0032	125
RBBP8	6	0.03696	151	0.0044	153
ZFAND2B	6	0.03725	152	0.0044	155
DSN1	6	0.03728	153	0.0044	159
hsa-mir-5571	4	0.03737	154	0.0033	128
MUSTN1	6	0.03756	155	0.0044	164
PRRG1	6	0.03759	156	0.0044	162
TBC1D30	6	0.03762	157	0.0044	163
BCL7C	6	0.03765	158	0.0044	160
LMF1	6	0.03797	159	0.0045	166
TPK1	6	0.03799	160	0.0045	167
NAPA	6	0.03826	161	0.0047	171
CBLL1	6	0.03864	162	0.0047	169
OR5K1	6	0.03874	163	0.0047	170
SPC24	6	0.03877	164	0.0047	173
SLC35E1	6	0.03888	165	0.0047	168
hsa-mir-1297	3	0.0391	166	0.0031	120
LDLRAD3	6	0.03915	167	0.0049	177
SPECC1L	6	0.03916	168	0.0049	175
C10orf68	6	0.03931	169	0.0049	176
PTH2	6	0.03973	170	0.005	180
EPB41L3	6	0.03974	171	0.005	183
EML4	6	0.03977	172	0.005	178
MTHFD2	6	0.03985	173	0.005	179
ACTR10	6	0.03986	174	0.005	184
SPATA8	6	0.03986	175	0.005	185
ZNF398	6	0.03986	176	0.005	186
MYOZ1	6	0.03993	177	0.005	182
KBTBD3	6	0.03995	178	0.005	181
2019-09-12	6	0.04022	179	0.0051	187
NCAPG	6	0.04049	180	0.0058	191
RNF125	6	0.04055	181	0.0058	190
DDX39A	6	0.04076	182	0.0059	192
TRIM58	6	0.04094	183	0.006	193
POLR2K	6	0.04131	184	0.0062	194
BAHCC1	6	0.04174	185	0.0063	195
CEP135	6	0.04175	186	0.0064	196
EMD	6	0.04202	187	0.0066	200
H2AFZ	6	0.04212	188	0.0066	201
DYNC2LI1	6	0.04225	189	0.0067	202
BMP10	6	0.0423	190	0.0067	203
KLF12	6	0.04241	191	0.0068	204
KANSL3	6	0.04251	192	0.0069	205
ASIC2	6	0.04259	193	0.0069	206
KRT16	6	0.04295	194	0.0069	207
hsa-mir-1302-1	4	0.04301	195	0.0045	165
HCFC1	6	0.04326	196	0.0071	208
TPT1	6	0.04334	197	0.0071	209
hsa-mir-6090	4	0.04341	198	0.0047	172
PCCA	6	0.04352	199	0.0074	216
ADAM22	6	0.0438	200	0.0074	210
C16orf97	6	0.04381	201	0.0074	217
KIAA0141	6	0.04392	202	0.0074	218
SKP1	6	0.04398	203	0.0074	215
HIST1H1C	6	0.04414	204	0.0074	211
DNAJC16	6	0.04426	205	0.0074	214
SETX	6	0.04429	206	0.0074	212
TAS2R30	6	0.04437	207	0.0074	213
RCN2	6	0.04463	208	0.0076	221
DNAI2	6	0.04468	209	0.0076	220
SLC15A2	6	0.04469	210	0.0077	222
NonTargetingControlGuideForHuman_0921	2	0.04479	211	0.0018	58
CKMT1A	6	0.04534	212	0.0082	224
CARS	6	0.04539	213	0.0082	225
VAMP4	6	0.04563	214	0.0083	226
ZBTB43	6	0.04577	215	0.0083	229
TAF13	6	0.04587	216	0.0083	228
KRTAP4-1	6	0.04589	217	0.0083	227
SSU72	6	0.04616	218	0.0084	230
MSI2	6	0.04617	219	0.0084	232
UBXN4	6	0.04641	220	0.0084	231
DEPTOR	6	0.0465	221	0.0085	235
LYSMD4	6	0.04664	222	0.0086	239
CCDC88A	6	0.04668	223	0.0086	236
ZNF106	6	0.04673	224	0.0086	241
TEX30	6	0.04691	225	0.0086	240
SGCD	6	0.04701	226	0.0086	238
C11orf88	6	0.04713	227	0.0086	237
COX8C	6	0.04725	228	0.0087	243
DTWD1	6	0.04729	229	0.0087	242
POMP	6	0.04759	230	0.0088	244
UBQLNL	6	0.04788	231	0.0089	245
CPD	6	0.0482	232	0.0094	248
PPWD1	6	0.04834	233	0.0094	247
GPR116	6	0.04834	234	0.0094	249
SNRNP25	6	0.04834	235	0.0094	251
UTP14A	6	0.0484	236	0.0094	250
BUD13	6	0.04901	237	0.0095	254
PCNA	6	0.04913	238	0.0095	256
WDR63	6	0.04919	239	0.0095	253
hsa-mir-548e	4	0.04921	240	0.0064	199
KCTD20	6	0.0493	241	0.0095	255
APPL2	6	0.0493	242	0.0095	252
VEGFA	6	0.04958	243	0.0096	260
C9orf92	6	0.04968	244	0.0096	262
NEIL3	6	0.04975	245	0.0096	257
CASP8AP2	6	0.04988	246	0.0096	261
TTBK1	6	0.05	247	0.0097	264
CYSTM1	6	0.05005	248	0.0097	263
APBB1IP	6	0.05023	249	0.0099	265
DDX18	6	0.05026	250	0.01	267
ABCD3	6	0.05044	251	0.0103	271
POLR1B	6	0.05045	252	0.0103	269
AMICA1	6	0.05047	253	0.0103	270
GSTM4	6	0.05061	254	0.0103	268
MBOAT4	6	0.05064	255	0.0104	272
EFNB1	6	0.0509	256	0.0105	276
TNFSF14	6	0.05096	257	0.0105	274
NPBWR1	6	0.05115	258	0.0105	273
FGF17	6	0.05123	259	0.0105	275
TMEM64	6	0.05138	260	0.0106	277
SNRPF	6	0.05167	261	0.0109	278
EIF3B	6	0.05181	262	0.011	279
TMEM134	6	0.05197	263	0.011	280
FAM185A	6	0.05222	264	0.0112	281
ITGA5	6	0.05232	265	0.0112	283
PRPF18	6	0.05242	266	0.0112	282
TMEM199	6	0.05269	267	0.0113	285
TANK	6	0.05272	268	0.0113	284
TOMM7	6	0.05273	269	0.0113	286
FN1	6	0.05288	270	0.0115	287
WDSUB1	6	0.053	271	0.0115	289
PYROXD1	6	0.05328	272	0.0116	292
ZNF169	6	0.05329	273	0.0116	295
C6orf99	6	0.05349	274	0.0116	290
PDCL3	6	0.05362	275	0.0116	294
MICU3	6	0.0537	276	0.0116	293
STRBP	6	0.05371	277	0.0116	291
FBXO25	6	0.05392	278	0.0118	296
CHIC1	6	0.05418	279	0.0119	297
TRMT13	3	0.05439	280	0.0048	174
NonTargetingControlGuideForHuman_0876	2	0.05458	281	0.0029	114
SUDS3	6	0.05462	282	0.0121	302
SSTR2	6	0.05463	283	0.0121	300
CLCF1	6	0.0547	284	0.0121	301
NLE1	6	0.0547	285	0.0121	299
TNNI3K	6	0.05474	286	0.0121	303
METTL11B	6	0.05477	287	0.0121	298
ZNF207	6	0.05512	288	0.0122	306
NonTargetingControlGuideForHuman_0818	2	0.05518	289	0.0029	115
IPCEF1	5	0.05525	290	0.0085	234
RAN	6	0.05537	291	0.0122	304
hsa-mir-4496	4	0.05537	292	0.0079	223
FBXO3	6	0.05568	293	0.0124	310
CLCA4	6	0.05584	294	0.0124	309
hsa-mir-6076	4	0.05602	295	0.0084	233
ECM1	6	0.05608	296	0.0124	311
OR4F15	6	0.05618	297	0.0124	307
C6orf136	6	0.05622	298	0.0124	308
DHFR	6	0.0563	299	0.0126	313
PIWIL2	6	0.05659	300	0.0127	316
KDM4B	6	0.05668	301	0.0127	319
LRR1	6	0.05669	302	0.0127	318
SMIM17	6	0.05685	303	0.0129	320
CAPN12	6	0.05694	304	0.0129	321
ACSS2	6	0.05707	305	0.0132	326
CCNI2	6	0.0571	306	0.0132	327
KCNA2	6	0.05729	307	0.0132	325
SWT1	5	0.05757	308	0.0091	246
NSF	6	0.05792	309	0.0134	330
OR4P4	6	0.05795	310	0.0134	331
C11orf1	6	0.05807	311	0.0134	329
PDDC1	6	0.05816	312	0.0135	333
KCNH4	6	0.05846	313	0.0136	334
LMO4	6	0.05884	314	0.0136	335
TBX18	6	0.05915	315	0.0137	336
ASPHD2	6	0.0593	316	0.0137	337
CETN2	6	0.05939	317	0.0138	338
ATF1	6	0.05943	318	0.0138	339
ACADM	6	0.05955	319	0.0138	340
TCTN1	6	0.05958	320	0.0139	342
OR8D4	6	0.0598	321	0.0139	341
RERE	6	0.06001	322	0.0141	344
LEPR	6	0.06004	323	0.0141	343
ARHGAP6	6	0.06016	324	0.0142	345
hsa-mir-181c	4	0.06025	325	0.0096	258
FAM188B	6	0.06038	326	0.0144	346
ZNF384	6	0.06041	327	0.0144	349
NPY	6	0.06068	328	0.0145	351
TPPP3	6	0.0609	329	0.0145	353
ZFP36L2	6	0.061	330	0.0145	354
MED13L	6	0.06102	331	0.0145	350
CCR5	6	0.0612	332	0.0146	357
RECQL	6	0.06124	333	0.0146	356
TCP1	6	0.06134	334	0.0146	355
GIPC2	6	0.06149	335	0.0147	360
NFXL1	6	0.06157	336	0.0148	363
HIP1	6	0.06163	337	0.0148	365
PDPR	6	0.06165	338	0.0148	366
FAM26F	6	0.06169	339	0.0148	361
THAP2	6	0.06174	340	0.0148	367
hsa-mir-320b-1	4	0.06186	341	0.0096	259
DEFB110	6	0.06187	342	0.0148	364
DDX21	6	0.06197	343	0.0148	368
ERC2	6	0.06202	344	0.0148	362
SHISA5	6	0.06211	345	0.0149	374
IFI30	6	0.06215	346	0.0149	370
KRT37	6	0.06218	347	0.0149	375
FCER1G	6	0.06221	348	0.0149	369
MIS18A	6	0.06231	349	0.0149	373
TSSK6	6	0.06231	350	0.015	377
JAK2	6	0.06251	351	0.015	376
PCDH7	6	0.06252	352	0.015	379
TAS2R38	6	0.06255	353	0.015	378
IL1RL2	6	0.06263	354	0.0151	381
CCDC68	6	0.06281	355	0.0151	380
ADAM33	6	0.06292	356	0.0152	382
SCFD2	6	0.06304	357	0.0153	385
MKS1	6	0.06307	358	0.0153	384
HARS2	6	0.0631	359	0.0153	386
CARD18	6	0.0631	360	0.0153	383
STS	6	0.06321	361	0.0154	388
SLC22A15	6	0.06333	362	0.0154	392
CDC25B	6	0.06341	363	0.0154	390
SLC44A1	6	0.06342	364	0.0154	387
SLC38A11	6	0.06406	365	0.0157	396
ASB14	6	0.0642	366	0.0158	399
BMPR2	6	0.06421	367	0.0158	400
OTUD7B	6	0.06427	368	0.0159	402
BSND	6	0.0646	369	0.016	405
UBTD1	6	0.06462	370	0.016	404
PYCR1	6	0.06487	371	0.016	406
SMARCE1	6	0.06489	372	0.016	403
INSIG1	6	0.06503	373	0.0161	409
C6orf211	6	0.0651	374	0.0162	411
MPHOSPH10	6	0.06513	375	0.0162	410
ANGPTL7	6	0.06533	376	0.0164	412
C19orf10	6	0.06558	377	0.0166	423
RAD51C	6	0.06569	378	0.0166	413
NAB2	6	0.06572	379	0.0166	424
NonTargetingControlGuideForHuman_0582	2	0.06573	380	0.0034	130
TRUB2	6	0.06581	381	0.0166	419
PSMA4	6	0.06587	382	0.0166	418
GJA10	6	0.06596	383	0.0166	416
UNC119	6	0.06597	384	0.0166	422
SSUH2	6	0.06604	385	0.0166	414
CPNE3	6	0.06624	386	0.0166	417
CRNKL1	6	0.06626	387	0.0166	415
DHX37	6	0.06635	388	0.0166	420
VCAM1	6	0.06636	389	0.0166	421
hsa-mir-6780a	4	0.06651	390	0.0115	288
VGLL3	6	0.06682	391	0.0168	425
CNRIP1	6	0.0669	392	0.0169	431
MUC6	6	0.06691	393	0.0169	430
GNAO1	6	0.06701	394	0.0169	433
PAXBP1	6	0.06705	395	0.0169	427
FERMT2	6	0.06708	396	0.0169	434
ATIC	6	0.06757	397	0.0169	432
TMPRSS15	6	0.06763	398	0.0169	428
RARS	6	0.06763	399	0.0169	429
LRSAM1	6	0.06765	400	0.0169	426
UTF1	6	0.06786	401	0.017	436
AMER3	6	0.06791	402	0.017	435
FMNL2	6	0.0681	403	0.0171	438
VAMP3	6	0.06812	404	0.0171	437
FAM217B	6	0.06836	405	0.0173	439
SSTR4	6	0.06863	406	0.0174	441
hsa-mir-1289-2	4	0.06869	407	0.0125	312
MAT2A	6	0.06912	408	0.0176	444
MRPS14	6	0.06923	409	0.0177	446
OR52K2	6	0.0693	410	0.0177	445
MTFMT	6	0.06948	411	0.0179	448
NR2C1	6	0.06962	412	0.018	449
MTRNR2L5	4	0.06978	413	0.0127	317
ASPRV1	6	0.07	414	0.018	450
COPE	6	0.07022	415	0.0184	453
hsa-mir-6129	4	0.07037	416	0.013	323
hsa-mir-6125	4	0.07041	417	0.013	322
CKLF	6	0.07051	418	0.0187	454
C9orf78	6	0.07061	419	0.0187	455
CTC1	6	0.07099	420	0.0188	456
KRTAP1-5	6	0.07106	421	0.0189	457
hsa-mir-6826	4	0.07108	422	0.0133	328
DYDC1	6	0.07132	423	0.019	462
ZNF354B	6	0.07138	424	0.019	461
HES7	6	0.07147	425	0.019	463
SNRPG	6	0.07149	426	0.019	464
RASA2	6	0.07158	427	0.019	466
hsa-mir-4486	4	0.07167	428	0.0135	332
KRTAP19-2	6	0.07167	429	0.019	465
MCM2	6	0.07167	430	0.019	458
ADSL	6	0.07167	431	0.019	459
DIMT1	6	0.07171	432	0.019	460
MED24	6	0.07194	433	0.0191	469
NHP2L1	6	0.07204	434	0.0191	468
STAR	6	0.07227	435	0.0191	470
CASKIN1	6	0.07238	436	0.0191	467
ITGA2B	6	0.07242	437	0.0192	471
PMFBP1	6	0.07262	438	0.0193	472
BAP1	6	0.07268	439	0.0193	473
STT3B	6	0.07271	440	0.0194	476
DHPS	6	0.07271	441	0.0194	474
OR5H14	6	0.07279	442	0.0194	475
ISL1	6	0.07293	443	0.0196	479
PHIP	6	0.07322	444	0.0196	481
DDX5	6	0.07325	445	0.0196	480
TMPRSS11D	6	0.07335	446	0.0196	478
BTF3L4	6	0.07343	447	0.0197	488
F8	6	0.07346	448	0.0197	483
FAM103A1	6	0.07353	449	0.0197	486
PSME4	6	0.0737	450	0.0197	485
NonTargetingControlGuideForHuman_0928	2	0.0737	451	0.0041	139
HNRNPK	6	0.07376	452	0.0197	489
hsa-mir-7107	4	0.07381	453	0.0144	347
MCM4	6	0.07381	454	0.0197	482
POLR2A	6	0.0739	455	0.0197	484
CATSPER2	6	0.07393	456	0.0197	487
PRAMEF4	6	0.07402	457	0.0198	492
SYCE1	6	0.07429	458	0.0198	490
EXOSC3	6	0.07431	459	0.0198	491
MRPL28	6	0.0744	460	0.0199	493
SMAD4	6	0.07445	461	0.02	495
PDE4B	6	0.07454	462	0.02	496
STK11	6	0.07454	463	0.02	497
hsa-mir-548f-2	4	0.07459	464	0.0149	371
CXXC1	6	0.07471	465	0.0201	500
WDR70	6	0.07501	466	0.0201	498
CEP250	6	0.0751	467	0.0201	499
CHORDC1	6	0.07518	468	0.0202	501
DERL2	6	0.07536	469	0.0202	502
POLA1	6	0.07547	470	0.0202	503
OR2L5	6	0.07566	471	0.0205	505
VN1R4	6	0.07574	472	0.0205	504
C14orf166B	6	0.07578	473	0.0206	510
ZNHIT1	6	0.0759	474	0.0206	509
LOC100129216	5	0.07597	475	0.0176	443
CHCHD1	6	0.07597	476	0.0206	508
REG4	6	0.07606	477	0.0206	511
SPOCK2	6	0.07609	478	0.0206	507
CPXM1	6	0.07612	479	0.0206	512
C2orf76	6	0.07625	480	0.0206	514
HMGB3	6	0.07627	481	0.0207	515
DGAT2L6	6	0.07628	482	0.0207	516
NAGPA	6	0.07633	483	0.0207	517
ABCB11	6	0.07635	484	0.0207	520
BPTF	6	0.07654	485	0.0208	522
CLEC12B	6	0.07671	486	0.0211	523
hsa-mir-381	4	0.07674	487	0.0156	394
CLHC1	6	0.07675	488	0.0211	527
ECD	6	0.07687	489	0.0211	524
ZNF90	6	0.07692	490	0.0211	526
PPP2R5A	6	0.07696	491	0.0211	525
MED19	6	0.0773	492	0.0214	530
BMP6	6	0.07747	493	0.0215	531
F2R	6	0.07757	494	0.0216	534
CYB5R3	6	0.07769	495	0.0216	535
NR1D1	6	0.0778	496	0.0218	538
PTPRT	6	0.0778	497	0.0218	539
TUBGCP3	6	0.07782	498	0.0218	541
EDDM3A	6	0.07782	499	0.0218	540
hsa-mir-376a-1	4	0.07786	500	0.0158	397
C19orf57	6	0.07788	501	0.0219	544
hsa-mir-4259	4	0.07789	502	0.0158	398
MED28	6	0.07791	503	0.0219	545
PDSS1	6	0.07808	504	0.0219	543
CTAGE9	6	0.07815	505	0.022	547
VDAC1	6	0.07817	506	0.022	546
PTPRZ1	6	0.07823	507	0.0221	550
VPREB3	6	0.07827	508	0.0221	556
TOR2A	6	0.07828	509	0.0221	554
hsa-mir-1303	4	0.07836	510	0.0161	408
ZMYND10	6	0.07837	511	0.0221	548
C3orf33	6	0.0784	512	0.0221	549
GCNT3	6	0.07845	513	0.0221	553
SSX5	6	0.07864	514	0.0221	558
HAPLN2	6	0.07867	515	0.0221	551
METTL14	6	0.07882	516	0.0221	555
ABCA5	6	0.07888	517	0.0221	557
DSG3	6	0.07892	518	0.0221	552
CNOT3	6	0.07917	519	0.0222	561
RBM41	6	0.07918	520	0.0222	560
SRCAP	6	0.07925	521	0.0222	562
CEP41	6	0.07928	522	0.0223	563
TSNARE1	6	0.07929	523	0.0223	567
CMPK1	6	0.0793	524	0.0223	565
SFR1	6	0.07931	525	0.0223	564
FYCO1	6	0.07937	526	0.0223	566
SBNO1	6	0.07943	527	0.0225	573
SSX3	6	0.07955	528	0.0225	575
METTL21D	6	0.07964	529	0.0225	569
CUEDC2	6	0.07965	530	0.0225	570
RNASEH2B	6	0.07968	531	0.0225	571
ZCCHC9	6	0.0797	532	0.0225	572
ARL14EP	6	0.07973	533	0.0225	568
COLEC12	6	0.08005	534	0.0226	578
EPB41L2	6	0.08005	535	0.0226	577
SPCS2	6	0.08007	536	0.0226	576
FAM131A	6	0.08017	537	0.0229	580
PDZRN3	6	0.08022	538	0.023	582
EIF4EBP2	6	0.08036	539	0.0231	583
CD2BP2	6	0.08042	540	0.0232	585
POLR2B	6	0.08043	541	0.0232	584
NonTargetingControlGuideForHuman_0212	2	0.08043	542	0.0054	188
FAM214A	6	0.08069	543	0.0234	588
CNGB3	6	0.08089	544	0.0234	587
SEC24A	6	0.08108	545	0.0237	590
VPS13C	6	0.08113	546	0.0238	592
PDGFB	6	0.08121	547	0.0239	593
SAMD4B	6	0.0813	548	0.024	594
MBL2	6	0.08144	549	0.0241	595
ZFAT	6	0.08155	550	0.0242	600
CASQ1	6	0.08166	551	0.0242	599
NonTargetingControlGuideForHuman_0778	2	0.08173	552	0.0055	189
STMN1	6	0.08178	553	0.0243	602
hsa-mir-548n	4	0.08182	554	0.0173	440
CXCR1	6	0.0819	555	0.0243	601
ZC3H3	6	0.08195	556	0.0244	603
RNF130	6	0.08197	557	0.0244	604
ERVFRD-1	6	0.08197	558	0.0244	605
PSD4	6	0.08199	559	0.0244	606
CGNL1	6	0.08204	560	0.0246	609
RSPH10B	6	0.08206	561	0.0246	608
ZNF569	6	0.08216	562	0.0246	611
GLI1	6	0.08223	563	0.0246	610
hsa-mir-6877	4	0.08231	564	0.0176	442
SLITRK2	6	0.08249	565	0.0247	612
GPR89B	6	0.08251	566	0.0247	614
WDR82	6	0.08257	567	0.0247	613
KIAA1524	6	0.08264	568	0.0248	617
IPO4	6	0.08282	569	0.0252	622
GK	6	0.08285	570	0.0252	619
FKBP1A	6	0.08286	571	0.0252	621
PDS5A	6	0.08306	572	0.0252	624
NNMT	6	0.08308	573	0.0252	620
C8orf4	6	0.08308	574	0.0252	623
hsa-mir-6841	4	0.08308	575	0.0179	447
BTN2A1	6	0.08334	576	0.0253	627
HAPLN4	6	0.08336	577	0.0253	626
HTR6	6	0.08347	578	0.0253	625
RAF1	6	0.08349	579	0.0253	628
IFT88	6	0.08376	580	0.0256	630
CHRNB1	6	0.08383	581	0.0257	631
RPA1	6	0.08405	582	0.0258	633
hsa-mir-6845	4	0.08406	583	0.0183	452
SEC61A1	6	0.08409	584	0.0258	632
C9orf91	6	0.08419	585	0.0259	636
MAML1	6	0.08423	586	0.0259	634
GLE1	6	0.08423	587	0.0259	635
DVL2	6	0.0844	588	0.0261	639
RHCE	6	0.08443	589	0.0261	640
SMC2	6	0.08448	590	0.0261	641
RND2	6	0.08467	591	0.0262	646
ANPEP	6	0.0847	592	0.0262	642
ANGPTL5	6	0.08473	593	0.0262	644
STARD7	6	0.08489	594	0.0262	643
HEY2	6	0.08498	595	0.0262	645
TBXA2R	6	0.08502	596	0.0264	648
RPS28	6	0.08514	597	0.0265	649
BAI1	6	0.08522	598	0.0265	650
GDNF	6	0.08544	599	0.0267	653
C1orf228	6	0.08545	600	0.0267	651
RNF187	6	0.08554	601	0.0267	652
WDR67	6	0.0856	602	0.0269	657
CHRAC1	6	0.08574	603	0.027	661
PPP1CB	6	0.08575	604	0.027	660
BAG3	6	0.08586	605	0.0271	663
CGA	6	0.08587	606	0.0271	662
CCDC77	6	0.08598	607	0.0272	664
USP30	6	0.08603	608	0.0272	665
GABRP	6	0.08607	609	0.0273	667
SLC25A32	6	0.08615	610	0.0273	668
AADACL4	6	0.08617	611	0.0273	669
DYRK1B	6	0.08625	612	0.0273	672
SLX4	6	0.08632	613	0.0273	671
TLR6	6	0.08638	614	0.0273	670
NSRP1	6	0.08643	615	0.0275	675
OLA1	6	0.08645	616	0.0275	673
ZNF559	6	0.08652	617	0.0275	679
SYAP1	6	0.08655	618	0.0275	674
SLC25A23	6	0.08658	619	0.0275	676
NADK2	6	0.08672	620	0.0275	677
NBPF1	6	0.08675	621	0.0275	678
SPATA31A7	6	0.08689	622	0.0276	680
SPATA31A5	6	0.08691	623	0.0276	681
KCTD9	6	0.08692	624	0.0277	682
ABI3	6	0.08725	625	0.0283	685
ATF7IP	6	0.08741	626	0.0283	686
EN1	6	0.08743	627	0.0283	684
ZCCHC6	6	0.08753	628	0.0284	688
SIAE	6	0.08789	629	0.0286	692
ITGB3	6	0.0879	630	0.0286	693
PRRC2A	6	0.08799	631	0.0286	691
hsa-mir-623	4	0.08801	632	0.0199	494
TBC1D3H	6	0.08806	633	0.0287	695
HLCS	6	0.0881	634	0.0287	694
NonTargetingControlGuideForHuman_0016	2	0.08816	635	0.0064	198
FRMD5	6	0.08829	636	0.029	696
C17orf96	6	0.08838	637	0.0291	697
CLEC3B	6	0.08839	638	0.0291	698
TRMT6	6	0.08857	639	0.0293	703
THEMIS	6	0.0886	640	0.0293	702
PTCD3	6	0.08864	641	0.0293	701
GSTCD	6	0.08866	642	0.0293	700
NonTargetingControlGuideForHuman_0516	2	0.08872	643	0.0064	197
COX17	6	0.08873	644	0.0293	706
GCM2	6	0.08885	645	0.0294	709
EXOSC4	6	0.08895	646	0.0294	711
NUDT7	6	0.08897	647	0.0294	710
STH	6	0.08898	648	0.0294	708
hsa-mir-7156	4	0.08899	649	0.0205	506
XAGE2	6	0.08902	650	0.0294	707
SLTM	3	0.08925	651	0.0147	359
SCAF4	6	0.08945	652	0.0296	712
OR6X1	6	0.08948	653	0.0297	715
RPAP1	6	0.08953	654	0.0297	717
hsa-mir-548ax	4	0.08959	655	0.0206	513
LTBP2	6	0.08961	656	0.0297	714
hsa-mir-3660	3	0.08962	657	0.0147	358
LGALS13	6	0.08969	658	0.0297	716
hsa-mir-595	4	0.08979	659	0.0207	518
DDX50	6	0.08984	660	0.0298	720
hsa-mir-450a-2	4	0.08987	661	0.0208	521
DEPDC4	6	0.08989	662	0.0298	719
KRTAP23-1	6	0.0899	663	0.0298	718
MUC20	6	0.09027	664	0.0302	725
CHM	6	0.09027	665	0.0302	723
PCM1	6	0.09043	666	0.0302	728
CHRND	6	0.09045	667	0.0302	724
CAPN11	6	0.09048	668	0.0302	727
DUSP27	6	0.09049	669	0.0302	726
hsa-mir-194-1	4	0.09054	670	0.0213	528
hsa-let-7a-2	4	0.09055	671	0.0213	529
C8orf37	6	0.09058	672	0.0303	731
CTNNAL1	6	0.09058	673	0.0303	732
ARID5A	6	0.09067	674	0.0303	730
DPYSL5	6	0.09087	675	0.0303	733
VWA2	6	0.09091	676	0.0303	734
DUSP3	6	0.09095	677	0.0303	729
ZFP30	6	0.09125	678	0.0308	737
ZNF280A	6	0.09127	679	0.0308	738
CUL3	6	0.0913	680	0.0308	736
GPR75	6	0.09137	681	0.0309	739
LOC729059	6	0.09144	682	0.031	740
VSTM1	6	0.09168	683	0.031	741
C9orf57	6	0.09169	684	0.031	742
hsa-mir-6891	4	0.09174	685	0.0217	536
COG5	6	0.09184	686	0.0311	743
ATL1	6	0.09185	687	0.0311	744
ARL2BP	6	0.09196	688	0.0313	746
UPK1B	6	0.09197	689	0.0313	747
IKZF1	6	0.09209	690	0.0313	745
CUL1	6	0.09218	691	0.0314	750
APOL1	6	0.09219	692	0.0314	748
SEMA6B	6	0.09221	693	0.0315	753
ICOSLG	6	0.09223	694	0.0315	752
C5orf30	6	0.09224	695	0.0315	754
GPX5	6	0.09232	696	0.0316	756
hsa-mir-622	4	0.09233	697	0.0218	542
CCT2	6	0.09234	698	0.0316	755
TMEM216	6	0.09245	699	0.0317	758
MSTO1	6	0.09257	700	0.0317	757
TBC1D22A	6	0.0926	701	0.0317	759
DBR1	6	0.09275	702	0.0318	767
AIDA	6	0.0928	703	0.0318	763
SAT1	6	0.09281	704	0.0318	764
CMC1	6	0.09282	705	0.0318	762
SYT1	6	0.09285	706	0.0318	761
IFT81	6	0.09291	707	0.0318	766
KLK3	6	0.09291	708	0.0318	765
MBD3	6	0.09296	709	0.0318	760
HSPA1B	6	0.093	710	0.0319	768
GNPDA2	6	0.09301	711	0.0319	771
SRSF3	6	0.09324	712	0.0319	769
TEK	6	0.09335	713	0.0319	770
MAFF	6	0.09336	714	0.032	772
CCDC83	6	0.0934	715	0.0321	773
NUBP1	6	0.09341	716	0.0321	774
hsa-mir-6860	4	0.09346	717	0.0222	559
E2F6	6	0.0938	718	0.0322	775
LYRM4	6	0.09395	719	0.0322	776
RPL12	6	0.09399	720	0.0323	777
TSHR	6	0.09399	721	0.0323	778
TSC22D1	6	0.09405	722	0.0324	780
PTPRS	6	0.09413	723	0.0324	779
ARL6IP1	6	0.09418	724	0.0325	784
hsa-mir-6796	4	0.09423	725	0.0225	574
RNF217	6	0.0944	726	0.0325	781
BRD3	6	0.09442	727	0.0325	782
OR51F1	6	0.09462	728	0.0327	787
UBE2S	6	0.09464	729	0.0327	790
C4B_2	6	0.09472	730	0.0327	789
DCDC1	6	0.09472	731	0.0327	788
ATF7IP2	6	0.09475	732	0.0327	786
ATP1B2	6	0.0949	733	0.0328	793
CAPRIN2	6	0.095	734	0.0328	796
BLK	6	0.09505	735	0.0328	791
LYPD6	6	0.09517	736	0.0328	792
ZKSCAN7	6	0.09517	737	0.0328	794
MKI67	6	0.09545	738	0.0328	795
AP1S3	6	0.09558	739	0.0331	798
FAM8A1	6	0.09563	740	0.0331	800
GRIK5	6	0.09578	741	0.0331	799
TMEM194B	6	0.09589	742	0.0332	801
hsa-mir-6812	4	0.09618	743	0.0229	579
GXYLT1	6	0.09618	744	0.0333	803
FAM162A	6	0.0962	745	0.0333	802
TMEM200A	6	0.09631	746	0.0334	804
hsa-mir-1273d	4	0.09634	747	0.0229	581
P2RY10	6	0.0964	748	0.0334	807
GMEB1	6	0.09646	749	0.0334	805
GINS4	6	0.09662	750	0.0335	808
SLAMF6	6	0.09672	751	0.0335	809
PIP5K1B	6	0.09691	752	0.0336	810
CRISP3	6	0.09693	753	0.0336	811
TGFBR3L	6	0.09718	754	0.0337	815
MRTO4	6	0.0972	755	0.0337	812
BPIFB6	6	0.09722	756	0.0337	813
SPRED1	6	0.09727	757	0.0339	817
FAM134C	6	0.09728	758	0.0339	816
TAS2R39	6	0.09732	759	0.034	820
RAB2A	6	0.09747	760	0.034	818
ZNF521	6	0.09748	761	0.034	821
SLC6A19	6	0.09749	762	0.034	819
ANGPTL2	6	0.09778	763	0.0343	822
NonTargetingControlGuideForHuman_0830	2	0.098	764	0.0075	219
FOXD4L3	6	0.09802	765	0.0345	824
CNDP1	6	0.09805	766	0.0346	825
CCDC62	6	0.09819	767	0.0346	827
FOXI2	6	0.09824	768	0.0346	826
DSCC1	6	0.09846	769	0.0347	828
ARID4B	6	0.09852	770	0.0349	832
C2orf61	6	0.09855	771	0.0349	833
hsa-mir-519c	4	0.09864	772	0.0237	591
SLC25A42	6	0.09866	773	0.0349	830
NR1I2	6	0.09866	774	0.0349	831
SLC35F2	6	0.09869	775	0.035	834
RAB21	6	0.09875	776	0.035	835
DPY19L4	6	0.09877	777	0.035	837
CDK18	6	0.09884	778	0.035	836
TMEM108	6	0.09886	779	0.0351	838
PRSS56	6	0.09891	780	0.0352	840
ZNF32	6	0.09892	781	0.0352	841
hsa-mir-4464	4	0.09898	782	0.0237	589
TOPBP1	6	0.09903	783	0.0352	839
PKN3	6	0.09906	784	0.0353	842
DSCR4	6	0.09926	785	0.0354	848
KANK2	6	0.09927	786	0.0354	845
OR7G2	6	0.0993	787	0.0354	847
SCO2	6	0.09939	788	0.0354	846
CCRN4L	6	0.09948	789	0.0356	849
SLC1A7	6	0.09979	790	0.0357	852
RNASE1	6	0.09979	791	0.0357	851
hsa-mir-885	4	0.0999	792	0.0241	596
PLAA	6	0.09992	793	0.0359	853
TSPAN15	6	0.1001	794	0.0359	856
VPS36	6	0.1003	795	0.036	857
CDR2	6	0.1004	796	0.0363	860
MRC2	6	0.1005	797	0.0363	859
hsa-mir-485	4	0.1005	798	0.0242	598
ANKRD50	6	0.1006	799	0.0364	861
hsa-mir-1909	4	0.1008	800	0.0242	597
TLR5	6	0.1008	801	0.0369	864
USP1	6	0.1009	802	0.037	868
DUSP15	6	0.101	803	0.037	866
LMOD2	6	0.101	804	0.037	865
SIRT3	6	0.1013	805	0.0372	869
hsa-mir-1538	4	0.1013	806	0.0245	607
BORA	6	0.1014	807	0.0372	870
KIAA0100	6	0.1014	808	0.0372	871
PROZ	6	0.1014	809	0.0373	873
ZP2	6	0.1015	810	0.0373	876
KIF20B	6	0.1015	811	0.0373	875
GPATCH3	6	0.1016	812	0.0373	877
EMCN	6	0.1016	813	0.0373	872
ARHGAP21	6	0.1017	814	0.0375	879
OR5B12	6	0.1018	815	0.0375	880
SLC30A2	6	0.1019	816	0.0375	878
hsa-mir-3673	4	0.102	817	0.0248	615
TSR1	6	0.102	818	0.0376	883
hsa-mir-8060	4	0.1021	819	0.0248	616
ADAM32	6	0.1021	820	0.0376	881
TXNIP	6	0.1021	821	0.0376	882
ACBD3	6	0.1022	822	0.0377	887
C11orf80	6	0.1022	823	0.0377	884
CASP12	6	0.1023	824	0.0377	886
TMEM209	6	0.1023	825	0.0377	885
PTPN9	6	0.1024	826	0.0378	888
DENND4A	6	0.1024	827	0.0379	889
SRP9	6	0.1025	828	0.038	893
DMXL1	6	0.1025	829	0.038	890
hsa-mir-6847	4	0.1026	830	0.025	618
RHBDL3	6	0.1026	831	0.038	891
MAP2K2	6	0.1029	832	0.0384	897
POLR2C	6	0.1029	833	0.0384	896
FAM168A	6	0.103	834	0.0386	899
PGS1	6	0.1031	835	0.0387	901
OR2M4	6	0.1031	836	0.0387	900
MEF2C	6	0.1032	837	0.0389	908
ADM5	6	0.1032	838	0.0389	902
CDKN2D	6	0.1033	839	0.0389	906
GAS8	6	0.1033	840	0.0389	905
DPCD	6	0.1035	841	0.0389	903
C18orf63	6	0.1035	842	0.0389	904
TBC1D3F	6	0.1035	843	0.0389	907
hsa-mir-495	4	0.1035	844	0.0256	629
ALPK2	6	0.1037	845	0.0391	911
ZMYM6	6	0.1038	846	0.0391	909
PTPN2	6	0.1038	847	0.0391	910
STEAP1B	6	0.1038	848	0.0391	913
BTBD7	6	0.1039	849	0.0391	912
OAZ3	6	0.1039	850	0.0391	914
KAT7	6	0.104	851	0.0393	917
LRFN1	6	0.104	852	0.0393	920
PPIE	6	0.1041	853	0.0393	916
NEURL1B	6	0.1041	854	0.0393	918
NT5E	6	0.1042	855	0.0393	919
HMGN3	6	0.1042	856	0.0394	922
MET	6	0.1043	857	0.0394	921
ABHD16A	6	0.1043	858	0.0394	923
SMOC1	6	0.1043	859	0.0395	926
HLA-DQB1	6	0.1045	860	0.0396	930
TMEM54	6	0.1045	861	0.0396	934
SRSF1	6	0.1045	862	0.0396	929
NOS3	6	0.1046	863	0.0396	931
ALS2CR8	6	0.1046	864	0.0396	936
IDUA	6	0.1046	865	0.0396	933
LMBRD2	6	0.1048	866	0.0396	928
PWP1	6	0.1048	867	0.0396	932
PRKACA	6	0.1048	868	0.0396	935
IRAK3	6	0.1048	869	0.0396	941
DESI1	6	0.1048	870	0.0396	938
RFPL4A	6	0.1048	871	0.0396	937
EIF3L	6	0.1049	872	0.0396	927
ACTRT1	6	0.105	873	0.0396	939
ALDH1A2	6	0.105	874	0.0396	940
MORF4L1	6	0.1052	875	0.0398	942
FAM104A	6	0.1052	876	0.0398	943
PPP2R4	6	0.1054	877	0.0399	945
COX6A2	6	0.1054	878	0.04	948
AK6	6	0.1054	879	0.04	949
GLYAT	6	0.1055	880	0.0401	950
CCT4	6	0.1056	881	0.0402	953
ECI2	6	0.1057	882	0.0402	952
CHAC1	6	0.1057	883	0.0402	951
CES2	6	0.1058	884	0.0403	954
B3GNT4	6	0.1059	885	0.0403	955
ATP5G1	6	0.106	886	0.0404	958
ZFAND6	6	0.106	887	0.0404	960
hsa-mir-5697	4	0.106	888	0.0268	654
hsa-mir-29c	4	0.1061	889	0.0268	655
ZBTB42	6	0.1062	890	0.0404	961
hsa-mir-659	4	0.1062	891	0.0268	656
APOL2	6	0.1062	892	0.0404	956
GCGR	6	0.1062	893	0.0404	959
SEC23A	6	0.1062	894	0.0405	962
C20orf197	6	0.1064	895	0.0406	963
RNF139	6	0.1065	896	0.0407	965
hsa-mir-4282	4	0.1065	897	0.027	659
hsa-mir-4777	4	0.1065	898	0.027	658
SLC30A3	6	0.1065	899	0.0407	966
ZNF334	6	0.1066	900	0.0408	967
PLTP	6	0.1066	901	0.0409	968
NRK	6	0.1067	902	0.0409	970
MRPL17	6	0.1067	903	0.0409	971
CACNA1S	6	0.1067	904	0.0409	975
COPS4	6	0.1068	905	0.0409	972
TMEM174	6	0.1068	906	0.0409	974
TPRKB	6	0.1068	907	0.0409	976
ARF5	6	0.1069	908	0.0409	973
KANK1	6	0.1069	909	0.0409	969
CCDC173	6	0.107	910	0.041	980
LOC100130451	6	0.1071	911	0.041	977
MTHFD2L	6	0.1071	912	0.041	978
EFR3A	6	0.1072	913	0.041	979
DHX15	6	0.1073	914	0.0413	982
hsa-mir-4756	4	0.1073	915	0.0273	666
ZNF564	6	0.1074	916	0.0413	983
GNLY	6	0.1074	917	0.0414	986
NOX4	6	0.1075	918	0.0414	984
CCDC58	6	0.1075	919	0.0414	985
HSPG2	6	0.1077	920	0.0415	987
SUCO	6	0.1078	921	0.0416	988
FAM205A	6	0.1079	922	0.0418	989
MCM7	6	0.108	923	0.0419	990
CPB2	6	0.108	924	0.0419	992
ERMN	6	0.1081	925	0.0419	991
SLC18A1	6	0.1081	926	0.0419	995
MUL1	6	0.1082	927	0.0422	997
NonTargetingControlGuideForHuman_0939	2	0.1082	928	0.01	266
GRB2	6	0.1082	929	0.0422	996
CYP4F3	6	0.1082	930	0.0422	999
CATSPERD	6	0.1083	931	0.0422	998
hsa-mir-19a	3	0.1083	932	0.0233	586
OSBP2	6	0.1084	933	0.0423	1001
DPPA2	6	0.1085	934	0.0423	1000
HSH2D	6	0.1087	935	0.0426	1005
GPR180	6	0.1087	936	0.0426	1003
URB1	6	0.1088	937	0.0426	1004
PMVK	6	0.1088	938	0.0426	1002
EIF1AX	6	0.109	939	0.0427	1007
WARS	6	0.1091	940	0.0427	1006
MRGPRG	6	0.1091	941	0.0428	1009
hsa-mir-1237	4	0.1091	942	0.0284	687
XRCC4	6	0.1092	943	0.0428	1012
hsa-mir-4802	4	0.1092	944	0.0285	689
TMEM233	6	0.1092	945	0.0428	1010
CA4	6	0.1093	946	0.0428	1008
ODF2L	5	0.1093	947	0.0361	858
BLID	6	0.1093	948	0.0429	1014
TBP	6	0.1094	949	0.0429	1015
ETV5	6	0.1096	950	0.043	1016
EIF1AD	6	0.1096	951	0.0431	1019
GPS1	6	0.1096	952	0.0431	1022
CCNL1	6	0.1096	953	0.0431	1018
PORCN	6	0.1097	954	0.0431	1021
AMBN	6	0.1097	955	0.0431	1017
OAS2	6	0.1098	956	0.0431	1020
NPPA	6	0.1098	957	0.0432	1023
TNFSF9	6	0.1098	958	0.0432	1025
AVL9	6	0.1098	959	0.0432	1024
EIF5A2	6	0.11	960	0.0434	1030
RAP1B	6	0.11	961	0.0434	1028
ACAN	6	0.11	962	0.0434	1026
YPEL5	6	0.1101	963	0.0434	1027
TAT	6	0.1101	964	0.0434	1029
FAM89B	6	0.1101	965	0.0434	1031
KRTAP4-8	6	0.1102	966	0.0435	1032
ANKRD42	6	0.1102	967	0.0435	1033
LOC401052	6	0.1104	968	0.0436	1034
ELK3	6	0.1105	969	0.0438	1035
SLC24A6	6	0.1106	970	0.0438	1039
TSPAN16	6	0.1106	971	0.0438	1048
EEF1B2	6	0.1106	972	0.0438	1041
OXCT2	6	0.1107	973	0.0438	1044
AP1M2	6	0.1107	974	0.0438	1036
PTPRM	6	0.1107	975	0.0438	1043
hsa-mir-222	4	0.1108	976	0.0292	699
C4orf6	6	0.1108	977	0.0438	1047
POLR1E	6	0.1109	978	0.0438	1042
SFI1	6	0.111	979	0.0438	1045
VTCN1	6	0.111	980	0.0438	1038
ZFAND2A	6	0.1112	981	0.0438	1037
COQ5	6	0.1112	982	0.0439	1052
NOP14	6	0.1112	983	0.0439	1053
FAM178A	6	0.1112	984	0.0439	1050
DLGAP4	6	0.1112	985	0.044	1055
CSNK1G3	6	0.1113	986	0.044	1056
PPP2CA	6	0.1114	987	0.044	1054
NUP35	6	0.1115	988	0.044	1057
MEF2BNB	6	0.1117	989	0.0441	1060
RRM2	6	0.1117	990	0.0441	1058
DZIP1L	6	0.1118	991	0.0441	1061
DEDD2	6	0.1119	992	0.0441	1059
CHD1L	6	0.1119	993	0.0441	1062
CEBPA	6	0.1121	994	0.0442	1064
MAGEA9B	6	0.1122	995	0.0443	1068
SEH1L	6	0.1123	996	0.0443	1066
ACOX2	6	0.1123	997	0.0443	1067
NDUFAF6	6	0.1124	998	0.0444	1070
SLC28A3	6	0.1126	999	0.0444	1073
SLC27A3	6	0.1126	1000	0.0444	1069
PARP11	6	0.1126	1001	0.0444	1071
KLK7	6	0.1127	1002	0.0444	1072
SRSF11	6	0.1127	1003	0.0446	1074
HSCB	6	0.1128	1004	0.0447	1076
ATL3	6	0.1129	1005	0.0448	1078
RPL8	6	0.1129	1006	0.0448	1080
SLC6A6	6	0.113	1007	0.0448	1079
RPUSD2	6	0.113	1008	0.0448	1077
hsa-mir-5701-2	4	0.1131	1009	0.03	722
hsa-mir-5701-1	4	0.1131	1010	0.03	721
CD207	6	0.1131	1011	0.0449	1081
SNX5	6	0.1132	1012	0.045	1083
PLEKHA5	6	0.1132	1013	0.045	1082
TMED7-TICAM2	6	0.1133	1014	0.0451	1087
TUBA4A	6	0.1134	1015	0.0451	1086
FAM3B	6	0.1135	1016	0.0451	1084
C4orf36	6	0.1135	1017	0.0451	1085
DLAT	6	0.1136	1018	0.0453	1089
COPS8	6	0.1136	1019	0.0453	1090
TARP	6	0.1137	1020	0.0454	1092
SMARCC2	6	0.1137	1021	0.0454	1093
LLPH	6	0.1137	1022	0.0454	1094
CALN1	6	0.1137	1023	0.0454	1095
TSG101	6	0.114	1024	0.0458	1097
PTX4	6	0.1141	1025	0.046	1099
TNFRSF21	6	0.1143	1026	0.0461	1103
LONRF2	6	0.1143	1027	0.0461	1102
PRPF40B	6	0.1143	1028	0.0461	1101
FANK1	6	0.1144	1029	0.0461	1100
CCDC181	6	0.1144	1030	0.0461	1104
hsa-mir-6866	4	0.1145	1031	0.0308	735
FBXW10	6	0.1146	1032	0.0462	1107
AP2S1	6	0.1146	1033	0.0462	1105
WDR54	6	0.1146	1034	0.0462	1106
DSC1	6	0.1148	1035	0.0463	1111
GML	6	0.1148	1036	0.0463	1109
MORN5	6	0.1149	1037	0.0463	1112
GCN1L1	6	0.1149	1038	0.0463	1108
UBXN7	6	0.1149	1039	0.0463	1110
ZNF778	6	0.1149	1040	0.0463	1116
RAB22A	6	0.1151	1041	0.0464	1117
IPO8	6	0.1151	1042	0.0465	1120
SUPT3H	6	0.1153	1043	0.0465	1119
HNRNPM	6	0.1155	1044	0.0467	1124
GMEB2	6	0.1155	1045	0.0467	1121
TSPYL5	6	0.1155	1046	0.0467	1125
OTUD5	6	0.1155	1047	0.0467	1122
MFAP1	6	0.1155	1048	0.0467	1123
RRAGB	6	0.1156	1049	0.0468	1128
hsa-mir-3132	4	0.1157	1050	0.0314	749
OR1N1	6	0.1157	1051	0.0468	1127
GH2	6	0.1157	1052	0.0468	1126
hsa-mir-4665	4	0.1157	1053	0.0315	751
FGD3	6	0.1157	1054	0.0469	1132
HJURP	6	0.1158	1055	0.0469	1130
TSPYL1	6	0.1158	1056	0.0469	1134
SERPINB13	6	0.1159	1057	0.0469	1133
RPL32	6	0.1161	1058	0.0469	1129
MYH15	6	0.1162	1059	0.0469	1131
MC3R	6	0.1162	1060	0.047	1136
PLSCR4	6	0.1163	1061	0.047	1137
IL36G	6	0.1164	1062	0.047	1135
MRE11A	6	0.1166	1063	0.0472	1138
TBCB	6	0.1166	1064	0.0474	1140
B3GNT9	6	0.1167	1065	0.0474	1139
MEX3D	6	0.1168	1066	0.0474	1141
RBFOX1	6	0.1168	1067	0.0474	1142
CPSF3L	6	0.1169	1068	0.0475	1144
C1R	6	0.117	1069	0.0475	1143
NonTargetingControlGuideForHuman_0861	2	0.117	1070	0.0122	305
CCDC158	6	0.1171	1071	0.0477	1146
OGDHL	6	0.1172	1072	0.0478	1147
CCDC9	6	0.1173	1073	0.0479	1148
KRT15	6	0.1174	1074	0.048	1151
SCGB1C1	6	0.1176	1075	0.0481	1152
ATCAY	6	0.1177	1076	0.0482	1154
SOAT1	6	0.1178	1077	0.0483	1155
SPINK9	6	0.1178	1078	0.0483	1156
MAB21L1	6	0.118	1079	0.0488	1158
hsa-mir-4456	4	0.118	1080	0.0327	785
CCDC6	6	0.1181	1081	0.0488	1159
CRHR2	6	0.1182	1082	0.0491	1160
CDK4	6	0.1183	1083	0.0491	1163
HVCN1	6	0.1183	1084	0.0491	1162
CCNB1IP1	6	0.1185	1085	0.0491	1161
NonTargetingControlGuideForHuman_0908	2	0.1185	1086	0.0126	314
OR13C9	6	0.1185	1087	0.0492	1166
CENPE	6	0.1187	1088	0.0492	1164
MYNN	6	0.1187	1089	0.0492	1165
RND1	6	0.1188	1090	0.0493	1171
DYRK1A	6	0.1188	1091	0.0493	1170
DNAJC6	6	0.1189	1092	0.0493	1169
ATP6V1G1	6	0.119	1093	0.0493	1167
LDHC	6	0.119	1094	0.0493	1168
TTYH2	6	0.1191	1095	0.0495	1173
KRAS	6	0.1191	1096	0.0495	1177
TRIM14	6	0.1191	1097	0.0495	1178
CD99L2	6	0.1191	1098	0.0495	1176
ANO1	6	0.1192	1099	0.0495	1174
FRG1	6	0.1192	1100	0.0495	1172
TMED8	6	0.1193	1101	0.0495	1175
MUC1	6	0.1193	1102	0.0497	1181
TLR1	6	0.1194	1103	0.0497	1182
ZNF282	6	0.1194	1104	0.0498	1184
ASPH	6	0.1196	1105	0.0501	1187
NonTargetingControlGuideForHuman_0560	2	0.1196	1106	0.0126	315
GZMB	6	0.1197	1107	0.0501	1186
MAGEB6	6	0.1197	1108	0.0503	1188
CCZ1	6	0.1198	1109	0.0504	1200
SNUPN	6	0.12	1110	0.0504	1196
PLCD4	6	0.12	1111	0.0504	1198
IL3	6	0.1201	1112	0.0504	1192
FAM26E	6	0.1201	1113	0.0504	1191
FAM19A2	6	0.1202	1114	0.0504	1189
NCAM2	6	0.1202	1115	0.0504	1193
NPRL2	6	0.1202	1116	0.0504	1195
DMRT3	6	0.1202	1117	0.0504	1201
MRPL4	6	0.1205	1118	0.0504	1190
RBMX2	6	0.1205	1119	0.0504	1194
RLN1	6	0.1205	1120	0.0504	1199
NUP188	6	0.1206	1121	0.0504	1197
NonTargetingControlGuideForHuman_0740	2	0.1207	1122	0.0131	324
AARS	6	0.1207	1123	0.0505	1202
INTS9	6	0.1208	1124	0.0505	1203
KNCN	6	0.1208	1125	0.0506	1205
CHMP5	6	0.1208	1126	0.0506	1204
TSC1	6	0.1209	1127	0.0506	1206
TLR10	6	0.1209	1128	0.0506	1207
ACADVL	6	0.1209	1129	0.0507	1210
TAC4	6	0.121	1130	0.0507	1209
DNAJC7	6	0.121	1131	0.0507	1208
ANKRD13C	6	0.1211	1132	0.0508	1213
PDCD11	6	0.1211	1133	0.0508	1214
CD72	6	0.1211	1134	0.0508	1215
DYTN	6	0.1211	1135	0.0509	1216
hsa-mir-6893	4	0.1212	1136	0.0349	829
SREK1	6	0.1212	1137	0.0509	1217
MAP4K5	6	0.1213	1138	0.051	1219
SLC7A6	6	0.1214	1139	0.051	1218
ABCD4	6	0.1216	1140	0.051	1220
LPPR1	6	0.1218	1141	0.0512	1223
WAS	6	0.1218	1142	0.0512	1224
CPO	6	0.1219	1143	0.0512	1222
GNA15	6	0.1219	1144	0.0514	1229
ALG13	6	0.122	1145	0.0514	1226
CADM1	6	0.122	1146	0.0514	1227
hsa-mir-5096	4	0.1221	1147	0.0356	850
GRAMD1B	6	0.1221	1148	0.0514	1228
PSMB4	6	0.1222	1149	0.0515	1230
ART3	6	0.1223	1150	0.0516	1231
C2orf53	6	0.1223	1151	0.0516	1232
CCDC69	6	0.1223	1152	0.0517	1234
SNX13	6	0.1223	1153	0.0517	1238
PRMT6	6	0.1224	1154	0.0517	1236
GCNT2	6	0.1224	1155	0.0517	1233
ZNF595	6	0.1224	1156	0.0517	1239
HSF2BP	6	0.1225	1157	0.0517	1237
SNRPA1	6	0.1226	1158	0.0517	1235
ZSCAN25	6	0.1228	1159	0.0518	1243
WBP1L	6	0.1228	1160	0.0518	1240
MYH9	6	0.1228	1161	0.0518	1245
TAF7	6	0.1228	1162	0.0518	1241
PNN	6	0.1228	1163	0.0518	1242
PPAPDC3	6	0.123	1164	0.0519	1246
hsa-mir-3153	4	0.1231	1165	0.0359	855
ZNF700	6	0.1232	1166	0.0522	1248
KRT71	6	0.1233	1167	0.0522	1249
OR9A2	6	0.1233	1168	0.0523	1250
TICAM2	6	0.1233	1169	0.0524	1251
hsa-mir-4446	4	0.1234	1170	0.0359	854
ZNF440	6	0.1235	1171	0.0525	1253
MGAT4B	6	0.1235	1172	0.0525	1254
MRPL3	6	0.1235	1173	0.0526	1255
RCC2	6	0.1236	1174	0.0526	1257
PHTF2	6	0.1237	1175	0.0526	1258
TNF	6	0.1237	1176	0.0526	1256
USP5	6	0.1237	1177	0.0526	1260
KHK	6	0.1238	1178	0.0527	1261
POLG2	6	0.1238	1179	0.0528	1262
SERP2	6	0.1239	1180	0.0529	1264
ZNF107	6	0.1239	1181	0.0529	1265
FAM107A	6	0.124	1182	0.0531	1269
CNTFR	6	0.124	1183	0.0531	1270
ARMC3	6	0.1242	1184	0.0532	1272
SP8	6	0.1242	1185	0.0532	1271
MAN2B2	6	0.1243	1186	0.0533	1274
RAP2C	6	0.1244	1187	0.0534	1275
OR8J1	6	0.1244	1188	0.0534	1276
CSE1L	6	0.1244	1189	0.0534	1277
CCNY	6	0.1245	1190	0.0534	1278
THOC3	6	0.1245	1191	0.0535	1281
SLC6A17	6	0.1246	1192	0.0535	1280
hsa-mir-4732	4	0.1246	1193	0.0367	862
PCSK6	6	0.125	1194	0.0535	1279
CUL4A	6	0.125	1195	0.0535	1283
hsa-mir-448	4	0.1251	1196	0.0369	863
C10orf131	5	0.1251	1197	0.0454	1091
MUTYH	6	0.1251	1198	0.0536	1284
hsa-mir-657	4	0.1253	1199	0.037	867
IL12RB1	6	0.1254	1200	0.0537	1286
UBLCP1	6	0.1254	1201	0.0537	1285
KIF9	6	0.1257	1202	0.0539	1288
SYT5	6	0.1257	1203	0.0539	1287
ATP6V1F	6	0.1258	1204	0.0541	1289
NonTargetingControlGuideForHuman_0452	2	0.1258	1205	0.0144	348
hsa-mir-3163	4	0.1259	1206	0.0373	874
KRTAP5-7	6	0.1259	1207	0.0542	1290
SPACA3	6	0.1262	1208	0.0543	1293
CUTA	6	0.1262	1209	0.0543	1294
DIO1	6	0.1263	1210	0.0543	1292
CLPB	6	0.1263	1211	0.0545	1295
SAA4	6	0.1263	1212	0.0545	1296
IQCH	6	0.1264	1213	0.0545	1297
KPNB1	6	0.1264	1214	0.0546	1298
hsa-mir-4721	4	0.1266	1215	0.0383	894
PLK2	6	0.1267	1216	0.0547	1299
SOCS3	6	0.1267	1217	0.0547	1300
WARS2	6	0.1269	1218	0.0549	1303
ST3GAL5	6	0.127	1219	0.0549	1301
NOMO3	6	0.127	1220	0.0549	1302
GTF3A	6	0.127	1221	0.055	1304
hsa-mir-3941	4	0.1271	1222	0.0383	895
GPAT2	6	0.1272	1223	0.0551	1306
TSPAN11	6	0.1272	1224	0.0551	1305
CC2D2B	6	0.1273	1225	0.0551	1307
AQP11	6	0.1273	1226	0.0551	1308
RALGPS2	6	0.1274	1227	0.0552	1311
BCAS1	6	0.1274	1228	0.0552	1309
NUF2	6	0.1275	1229	0.0552	1317
NonTargetingControlGuideForHuman_0847	2	0.1275	1230	0.0145	352
NAA38	6	0.1275	1231	0.0552	1313
TMEM213	6	0.1276	1232	0.0552	1318
CXCL5	6	0.1277	1233	0.0552	1314
TRPC6	6	0.1277	1234	0.0552	1316
IGF2BP1	6	0.1277	1235	0.0552	1315
ACOT9	6	0.1277	1236	0.0552	1312
VPS26B	6	0.1279	1237	0.0552	1310
NRIP1	6	0.1281	1238	0.0556	1320
NAALADL1	6	0.1281	1239	0.0556	1321
LCLAT1	6	0.1282	1240	0.0556	1319
hsa-mir-541	4	0.1282	1241	0.0392	915
TNKS	6	0.1282	1242	0.0557	1324
CAMK2D	6	0.1282	1243	0.0557	1322
UBE2K	6	0.1283	1244	0.0557	1323
ATP5E	4	0.1285	1245	0.0394	924
MEFV	6	0.1285	1246	0.056	1325
RAB18	6	0.1285	1247	0.056	1327
hsa-mir-181a-2	4	0.1285	1248	0.0394	925
TMTC4	6	0.1287	1249	0.056	1329
SEC11A	6	0.1287	1250	0.056	1328
SNX30	6	0.1288	1251	0.0561	1334
OR51A2	6	0.1288	1252	0.0561	1331
APOD	6	0.1288	1253	0.0561	1333
GPR113	6	0.1288	1254	0.0561	1330
NonTargetingControlGuideForHuman_0954	2	0.1289	1255	0.0149	372
PDC	6	0.1289	1256	0.0561	1332
HES4	6	0.1291	1257	0.0562	1335
FOLR1	6	0.1291	1258	0.0562	1336
GUF1	6	0.1291	1259	0.0563	1337
TFPT	6	0.1291	1260	0.0563	1338
TM9SF4	6	0.1292	1261	0.0564	1341
PEX5	6	0.1292	1262	0.0564	1342
DNAJA1	6	0.1294	1263	0.0565	1345
RRH	6	0.1294	1264	0.0565	1346
RBAK-LOC389458	6	0.1294	1265	0.0565	1347
BTD	6	0.1295	1266	0.0565	1343
WDR35	6	0.1295	1267	0.0565	1344
ASUN	6	0.1295	1268	0.0566	1348
PDE6A	6	0.1296	1269	0.0567	1351
SCIMP	6	0.1297	1270	0.0567	1350
CGN	6	0.1297	1271	0.0567	1349
FEM1C	6	0.1297	1272	0.0567	1352
HOMER1	6	0.1298	1273	0.0569	1353
ZFC3H1	6	0.1299	1274	0.0569	1354
hsa-mir-4485	4	0.1299	1275	0.0399	944
ZNF260	6	0.1299	1276	0.057	1359
ZNF484	6	0.1299	1277	0.057	1358
TRNT1	6	0.1301	1278	0.057	1356
METTL7B	6	0.1301	1279	0.057	1357
hsa-mir-323a	4	0.1302	1280	0.04	947
KBTBD13	6	0.1303	1281	0.057	1355
BRD9	6	0.1305	1282	0.0571	1360
NUP37	6	0.1305	1283	0.0572	1366
OR6N1	6	0.1305	1284	0.0572	1365
SYT14	6	0.1307	1285	0.0572	1364
ARSJ	6	0.1307	1286	0.0572	1363
NonTargetingControlGuideForHuman_0986	2	0.1307	1287	0.0154	389
ORC5	6	0.1307	1288	0.0572	1362
WDR38	6	0.1308	1289	0.0573	1369
ZFPM1	6	0.1308	1290	0.0573	1371
T	6	0.1309	1291	0.0573	1367
SGPL1	6	0.1309	1292	0.0573	1368
hsa-mir-6878	4	0.1309	1293	0.0404	957
NonTargetingControlGuideForHuman_0184	2	0.1309	1294	0.0154	391
ZNF274	6	0.131	1295	0.0573	1372
SCGB1D2	6	0.131	1296	0.0573	1370
PLEKHA3	6	0.131	1297	0.0574	1374
PDYN	6	0.131	1298	0.0574	1375
hsa-mir-4436b-2	4	0.1311	1299	0.0406	964
SLC13A1	6	0.1311	1300	0.0575	1376
GIGYF2	6	0.1312	1301	0.0575	1377
SF3B1	6	0.1313	1302	0.0575	1379
CDH26	6	0.1313	1303	0.0575	1378
CELA1	6	0.1314	1304	0.0576	1380
PWWP2B	6	0.1314	1305	0.0576	1383
AMZ2	6	0.1314	1306	0.0576	1381
RNASE9	6	0.1314	1307	0.0576	1382
GDF10	6	0.1316	1308	0.0577	1384
GLT8D1	6	0.1319	1309	0.0579	1386
DLD	6	0.1319	1310	0.0579	1385
CDK5R1	6	0.1319	1311	0.0582	1387
hsa-mir-5588	2	0.132	1312	0.0156	393
RBP4	6	0.1321	1313	0.0583	1388
hsa-mir-548ae-2	2	0.1321	1314	0.0156	395
GRIK1	6	0.1322	1315	0.0586	1393
HIST1H2BO	6	0.1323	1316	0.0586	1391
ZNFX1	6	0.1324	1317	0.0586	1392
COL10A1	6	0.1325	1318	0.0586	1390
YEATS2	6	0.1326	1319	0.0589	1397
IRF2	6	0.1327	1320	0.0589	1396
SLA2	6	0.1327	1321	0.0589	1395
FAM203A	6	0.1328	1322	0.0591	1399
NonTargetingControlGuideForHuman_0341	2	0.1328	1323	0.0158	401
hsa-mir-30e	4	0.1328	1324	0.0419	994
RPL7L1	6	0.1329	1325	0.0591	1398
TUBB	6	0.133	1326	0.0592	1403
PAX5	6	0.133	1327	0.0592	1402
SPATA16	6	0.1331	1328	0.0592	1401
IDH3G	6	0.1331	1329	0.0593	1405
WDR45	6	0.1331	1330	0.0593	1404
APPL1	6	0.1331	1331	0.0594	1406
C9orf41	6	0.1334	1332	0.0596	1411
C14orf166	6	0.1334	1333	0.0596	1407
NonTargetingControlGuideForHuman_0009	2	0.1334	1334	0.016	407
HDC	6	0.1335	1335	0.0597	1414
NFKBIE	6	0.1335	1336	0.0597	1412
C20orf166	6	0.1336	1337	0.0597	1416
STAB1	6	0.1336	1338	0.0597	1417
UBR2	6	0.1336	1339	0.0597	1415
GSR	6	0.1336	1340	0.0597	1413
PRLH	6	0.1337	1341	0.0598	1419
PPP4R1	6	0.1337	1342	0.0598	1420
NADKD1	6	0.1338	1343	0.0598	1418
OTOP3	6	0.1339	1344	0.0599	1421
TGFB1I1	6	0.134	1345	0.06	1422
IRAK2	6	0.134	1346	0.06	1423
C19orf54	6	0.1341	1347	0.0601	1425
ACTC1	6	0.1342	1348	0.0601	1424
ACO2	6	0.1343	1349	0.0605	1427
CHMP7	6	0.1343	1350	0.0605	1426
AWAT1	6	0.1345	1351	0.0608	1429
hsa-mir-153-1	4	0.1346	1352	0.0428	1011
RASL10A	6	0.1346	1353	0.0608	1428
TMEM164	6	0.1346	1354	0.0608	1431
RTN4	6	0.1347	1355	0.0608	1430
OSCAR	6	0.1347	1356	0.0609	1437
TBXAS1	6	0.1347	1357	0.0609	1434
ZNF284	6	0.1349	1358	0.0609	1436
PNLIPRP2	6	0.1349	1359	0.0609	1432
hsa-mir-3146	4	0.135	1360	0.0429	1013
OGN	6	0.135	1361	0.0609	1433
OR5M8	6	0.135	1362	0.0609	1435
UBA3	6	0.1351	1363	0.0611	1439
BPHL	6	0.1351	1364	0.0612	1441
VDAC2	6	0.1351	1365	0.0613	1442
HSD17B4	6	0.1352	1366	0.0614	1443
OR3A1	6	0.1353	1367	0.0614	1444
ZIC5	6	0.1354	1368	0.0615	1446
GRIA2	6	0.1356	1369	0.0619	1452
ZFYVE28	6	0.1357	1370	0.0619	1450
SMURF2	6	0.1357	1371	0.0619	1449
GPC4	6	0.1357	1372	0.0619	1453
SPO11	6	0.1358	1373	0.0619	1448
LRIT3	6	0.1358	1374	0.0619	1451
SSRP1	6	0.136	1375	0.0621	1454
LGI2	6	0.136	1376	0.0621	1455
CHD3	6	0.1361	1377	0.0622	1456
SSX4B	6	0.1361	1378	0.0623	1457
SLCO1C1	6	0.1362	1379	0.0623	1463
OR2B2	6	0.1362	1380	0.0623	1459
RDH5	6	0.1362	1381	0.0623	1458
CHMP4A	6	0.1363	1382	0.0623	1462
CAMK4	6	0.1363	1383	0.0623	1461
TP53BP2	6	0.1363	1384	0.0623	1460
CPT1C	6	0.1367	1385	0.0625	1465
TUSC1	6	0.1367	1386	0.0625	1464
TMEM116	6	0.1368	1387	0.0626	1471
ZC3H14	6	0.1369	1388	0.0626	1466
hsa-mir-3917	4	0.137	1389	0.0438	1040
THEM5	6	0.137	1390	0.0626	1473
hsa-mir-340	4	0.137	1391	0.0438	1046
BRI3	6	0.137	1392	0.0626	1470
C11orf74	6	0.1371	1393	0.0626	1469
TCTEX1D1	6	0.1371	1394	0.0626	1472
RAD21	6	0.1371	1395	0.0626	1467
hsa-mir-650	4	0.1372	1396	0.0438	1049
CMA1	6	0.1372	1397	0.0626	1468
FKBP9	6	0.1373	1398	0.0627	1474
HIVEP1	6	0.1373	1399	0.0628	1475
hsa-mir-4279	4	0.1374	1400	0.0439	1051
MLANA	6	0.1376	1401	0.063	1476
NMS	6	0.1376	1402	0.063	1478
PTEN	6	0.1377	1403	0.063	1477
EED	6	0.1377	1404	0.0631	1479
MICALL2	6	0.1378	1405	0.0632	1481
hsa-mir-4716	4	0.1378	1406	0.0442	1063
DARS	6	0.1378	1407	0.0632	1483
QPRT	6	0.1379	1408	0.0632	1480
TMCC2	6	0.138	1409	0.0632	1482
AAAS	6	0.138	1410	0.0633	1484
C1QTNF7	6	0.138	1411	0.0633	1485
hsa-mir-324	4	0.138	1412	0.0442	1065
RORB	6	0.1381	1413	0.0634	1486
EBF2	6	0.1381	1414	0.0635	1488
ASH2L	6	0.1381	1415	0.0635	1487
CISH	6	0.1382	1416	0.0636	1489
FSIP2	6	0.1382	1417	0.0637	1490
CPSF2	6	0.1383	1418	0.064	1491
DMRTA1	6	0.1384	1419	0.0641	1492
PYROXD2	6	0.1384	1420	0.0642	1494
RNF38	6	0.1385	1421	0.0642	1493
TEFM	6	0.1385	1422	0.0643	1499
SLC22A20	6	0.1386	1423	0.0643	1502
SNCG	6	0.1387	1424	0.0643	1501
NPM1	6	0.1387	1425	0.0643	1498
DAB2	6	0.1388	1426	0.0643	1500
EPX	6	0.1388	1427	0.0643	1496
FUT3	6	0.1388	1428	0.0643	1497
TIAL1	6	0.1389	1429	0.0644	1504
INO80C	6	0.139	1430	0.0644	1503
RBM44	6	0.1391	1431	0.0646	1505
CCL8	6	0.1392	1432	0.0647	1508
RLTPR	6	0.1392	1433	0.0647	1507
LDLR	6	0.1392	1434	0.0647	1506
BZW2	6	0.1393	1435	0.065	1513
ANKRD29	6	0.1394	1436	0.065	1512
IFT43	6	0.1394	1437	0.065	1511
MRPL44	6	0.1396	1438	0.065	1510
ZNF558	6	0.1396	1439	0.065	1514
AKR1A1	6	0.1398	1440	0.0653	1515
TBC1D25	6	0.1398	1441	0.0653	1518
HARS	6	0.1399	1442	0.0653	1516
STIL	6	0.14	1443	0.0656	1523
TAF1C	6	0.14	1444	0.0656	1522
ETV2	6	0.1401	1445	0.0656	1521
PKIG	6	0.1401	1446	0.0657	1524
GPD2	6	0.1401	1447	0.0657	1526
hsa-mir-4701	4	0.1402	1448	0.0452	1088
TMA16	6	0.1402	1449	0.0657	1525
SHISA2	6	0.1404	1450	0.066	1528
RBP3	6	0.1405	1451	0.0661	1530
hsa-mir-4300	4	0.1406	1452	0.0458	1096
DUSP13	6	0.1407	1453	0.0665	1531
TPM2	6	0.1408	1454	0.0667	1535
C9orf85	6	0.1408	1455	0.0667	1536
CST8	6	0.1408	1456	0.0667	1533
RPL9	6	0.1409	1457	0.0667	1537
LSM7	6	0.141	1458	0.0669	1547
hsa-mir-4471	4	0.141	1459	0.0459	1098
PDHA2	6	0.1412	1460	0.0669	1549
SMAD6	6	0.1412	1461	0.0669	1540
SEC22C	6	0.1414	1462	0.0669	1550
SPATA21	6	0.1414	1463	0.0669	1544
SLCO6A1	6	0.1414	1464	0.0669	1545
ZNF502	6	0.1414	1465	0.0669	1551
ZMYM1	6	0.1415	1466	0.0669	1539
PRR23A	6	0.1415	1467	0.0669	1546
ANKFN1	6	0.1415	1468	0.0669	1541
PUM2	6	0.1415	1469	0.0669	1543
EPYC	6	0.1416	1470	0.0669	1538
DDIT4L	6	0.1416	1471	0.0669	1548
WDR13	6	0.1417	1472	0.0669	1542
RNF175	6	0.1418	1473	0.067	1552
KLRC4-KLRK1	6	0.1418	1474	0.067	1553
hsa-mir-137	4	0.1418	1475	0.0463	1113
RBM8A	6	0.1418	1476	0.0671	1554
hsa-mir-181b-1	4	0.1419	1477	0.0463	1115
hsa-mir-8056	4	0.1419	1478	0.0463	1114
TRIM77	6	0.142	1479	0.0673	1560
CLDN11	6	0.1421	1480	0.0673	1559
NonTargetingControlGuideForHuman_0217	2	0.1421	1481	0.018	451
GSTA4	6	0.1421	1482	0.0673	1555
PIH1D2	6	0.1421	1483	0.0673	1561
ACIN1	6	0.1422	1484	0.0673	1557
PRDM9	6	0.1422	1485	0.0673	1558
RAD23B	6	0.1423	1486	0.0673	1556
SMC1B	6	0.1424	1487	0.0675	1563
OR10X1	6	0.1425	1488	0.0678	1568
PPID	6	0.1425	1489	0.0678	1564
CBY3	6	0.1425	1490	0.0678	1569
KMO	6	0.1425	1491	0.0678	1565
WDR26	6	0.1425	1492	0.0678	1566
DTNB	6	0.1426	1493	0.0678	1567
TSACC	6	0.1428	1494	0.0681	1571
ABCF1	6	0.143	1495	0.0681	1572
SAP30L	6	0.143	1496	0.0681	1570
DYNC1LI2	6	0.1431	1497	0.0682	1573
HBP1	6	0.1431	1498	0.0682	1575
LPCAT2	6	0.1431	1499	0.0682	1574
TXN2	6	0.1432	1500	0.0683	1576
FAM102A	6	0.1435	1501	0.0688	1581
HEXDC	6	0.1435	1502	0.0688	1583
MTMR6	6	0.1437	1503	0.0688	1584
MGST1	6	0.1437	1504	0.0688	1580
CXCL3	6	0.1438	1505	0.0688	1582
DDX56	6	0.144	1506	0.069	1591
TTF1	6	0.144	1507	0.069	1590
HMHA1	6	0.144	1508	0.069	1588
SCNN1D	6	0.144	1509	0.069	1586
GPR125	6	0.1441	1510	0.069	1585
YRDC	6	0.1441	1511	0.069	1587
ZNF526	6	0.1441	1512	0.069	1589
ZNF705D	6	0.1442	1513	0.0693	1594
TEX2	6	0.1444	1514	0.0696	1598
MT1F	6	0.1444	1515	0.0696	1600
KCNA7	6	0.1444	1516	0.0696	1597
DUSP16	6	0.1445	1517	0.0696	1599
hsa-mir-378d-1	4	0.1445	1518	0.0477	1145
AQP3	6	0.1446	1519	0.0698	1601
PSMC1	6	0.1448	1520	0.07	1603
MMP1	6	0.145	1521	0.0701	1606
SMAD3	6	0.1451	1522	0.0701	1605
hsa-mir-1288	4	0.1451	1523	0.0479	1149
DUSP28	6	0.1451	1524	0.0701	1607
SGTB	6	0.1451	1525	0.0701	1608
TAOK1	6	0.1452	1526	0.0701	1611
ABCC2	6	0.1452	1527	0.0701	1614
REG3G	6	0.1453	1528	0.0701	1612
FOXRED1	6	0.1453	1529	0.0701	1613
MINPP1	6	0.1453	1530	0.0701	1604
hsa-mir-1256	4	0.1453	1531	0.0481	1153
KCTD10	6	0.1454	1532	0.0701	1609
AEBP2	6	0.1455	1533	0.0701	1610
ANG	6	0.1455	1534	0.0703	1616
RP1L1	6	0.1456	1535	0.0704	1617
PAN3	6	0.1456	1536	0.0704	1619
OR4D2	6	0.1457	1537	0.0704	1618
GRIA4	6	0.1457	1538	0.0704	1620
NCK2	6	0.1458	1539	0.0704	1621
HOXB6	6	0.146	1540	0.0706	1623
TPX2	6	0.146	1541	0.0706	1625
KIAA1731	6	0.146	1542	0.0706	1626
ARHGAP33	6	0.146	1543	0.0706	1624
ZNF668	6	0.1462	1544	0.0706	1627
NCAPH	6	0.1462	1545	0.0707	1628
PPM1J	6	0.1463	1546	0.0708	1632
NOL4	6	0.1463	1547	0.0708	1630
FMR1	6	0.1463	1548	0.0708	1634
AK3	6	0.1463	1549	0.0708	1635
GYG2	6	0.1464	1550	0.0708	1629
TRIM38	6	0.1464	1551	0.0708	1633
RNPS1	6	0.1464	1552	0.0708	1631
SLC25A27	6	0.1465	1553	0.071	1636
KDM2A	6	0.1465	1554	0.071	1638
TREML1	6	0.1466	1555	0.0713	1639
USP17L15	6	0.1466	1556	0.0713	1640
ARSK	6	0.1466	1557	0.0714	1643
SLC16A13	6	0.1466	1558	0.0714	1641
REEP3	6	0.1467	1559	0.0714	1648
AQP9	6	0.1468	1560	0.0715	1653
DPYSL4	6	0.1468	1561	0.0715	1654
ATG9A	6	0.1468	1562	0.0715	1652
TM4SF4	6	0.1468	1563	0.0715	1650
ZNF407	6	0.1469	1564	0.0715	1655
TMEM40	6	0.147	1565	0.0715	1651
HECTD2	6	0.1471	1566	0.0715	1649
USP46	6	0.1473	1567	0.0719	1658
ZBTB9	6	0.1473	1568	0.0719	1657
SATL1	6	0.1475	1569	0.0721	1663
NUAK2	6	0.1475	1570	0.0721	1662
PSMB1	6	0.1475	1571	0.0721	1661
STRAP	6	0.1476	1572	0.0721	1660
SOX3	6	0.1477	1573	0.0722	1665
RUVBL1	6	0.1477	1574	0.0724	1667
ZNF286A	6	0.1478	1575	0.0724	1668
COPG2	6	0.1478	1576	0.0724	1666
MYO1A	6	0.1479	1577	0.0725	1669
SGOL1	6	0.148	1578	0.0726	1672
GARS	6	0.148	1579	0.0726	1674
BIRC3	6	0.148	1580	0.0726	1675
RPS23	6	0.148	1581	0.0726	1673
POTED	6	0.1481	1582	0.0726	1671
hsa-mir-633	4	0.1482	1583	0.0496	1179
SPATA31A3	6	0.1482	1584	0.0727	1676
FAM200A	6	0.1483	1585	0.0728	1678
RNF168	6	0.1484	1586	0.0731	1681
NonTargetingControlGuideForHuman_0742	2	0.1484	1587	0.0195	477
NFKBIL1	6	0.1484	1588	0.0731	1685
FAM151A	6	0.1484	1589	0.0731	1682
BCAR1	6	0.1485	1590	0.0731	1680
ATG14	6	0.1485	1591	0.0731	1683
hsa-mir-4706	4	0.1485	1592	0.0497	1180
LRIF1	6	0.1486	1593	0.0732	1687
SSMEM1	6	0.1486	1594	0.0732	1688
P4HA1	6	0.1486	1595	0.0732	1686
hsa-mir-6128	4	0.1486	1596	0.0499	1185
POMGNT2	6	0.1487	1597	0.0733	1690
NBEAL2	6	0.1488	1598	0.0733	1689
OR2T8	6	0.1489	1599	0.0734	1691
MESP1	6	0.1489	1600	0.0735	1696
HSPA1A	6	0.149	1601	0.0735	1693
MCF2L	6	0.1491	1602	0.0735	1692
DNAJC4	6	0.1491	1603	0.0735	1694
SMPD1	6	0.1491	1604	0.0735	1698
PCNXL3	6	0.1492	1605	0.0735	1695
HIST1H2AI	6	0.1493	1606	0.0735	1697
hsa-mir-4657	4	0.1494	1607	0.0508	1212
COX8A	6	0.1495	1608	0.0737	1699
WDHD1	6	0.1496	1609	0.0737	1700
MARS2	6	0.1496	1610	0.074	1703
SLC29A1	6	0.1497	1611	0.074	1704
MACF1	6	0.1497	1612	0.074	1702
ZNF44	6	0.1497	1613	0.0741	1706
SDHB	6	0.1497	1614	0.0741	1707
DHX9	6	0.1498	1615	0.0741	1705
GOT1L1	6	0.1498	1616	0.0742	1715
DLX3	6	0.1499	1617	0.0742	1712
RPP21	6	0.1499	1618	0.0742	1713
PITX3	6	0.15	1619	0.0742	1717
CAND1	6	0.15	1620	0.0742	1719
OSBPL9	4	0.1501	1621	0.0511	1221
NME8	6	0.1502	1622	0.0742	1714
hsa-mir-8058	4	0.1502	1623	0.0513	1225
CAMKK1	6	0.1503	1624	0.0742	1716
STRN4	6	0.1503	1625	0.0742	1711
YY1	6	0.1504	1626	0.0742	1718
AWAT2	6	0.1504	1627	0.0742	1710
LCE4A	6	0.1505	1628	0.0745	1724
ELF5	6	0.1506	1629	0.0745	1723
ZHX1	6	0.1506	1630	0.0745	1722
NPY4R	6	0.1507	1631	0.0746	1726
ASAH1	6	0.1507	1632	0.0746	1725
NUP205	6	0.1507	1633	0.0746	1727
C12orf42	6	0.1508	1634	0.0747	1729
SLC38A2	6	0.1508	1635	0.0747	1728
RAB35	6	0.1508	1636	0.0748	1731
RNF167	6	0.1509	1637	0.0748	1730
LURAP1	6	0.1509	1638	0.0749	1733
CLK3	6	0.151	1639	0.0749	1732
SLC23A2	6	0.151	1640	0.075	1734
PPP6R3	6	0.151	1641	0.075	1739
UBQLN4	6	0.1511	1642	0.075	1741
KISS1R	6	0.1511	1643	0.075	1738
EPC2	6	0.1511	1644	0.075	1737
CA8	6	0.1512	1645	0.075	1735
EMC6	6	0.1512	1646	0.075	1736
RIC3	6	0.1512	1647	0.075	1740
CENPL	6	0.1513	1648	0.0751	1743
PLCB3	6	0.1513	1649	0.0751	1745
LIPK	6	0.1513	1650	0.0751	1742
COA5	6	0.1514	1651	0.0752	1749
FBXO41	6	0.1515	1652	0.0752	1747
hsa-mir-212	4	0.1515	1653	0.0518	1244
SCGB1D1	6	0.1515	1654	0.0752	1750
PRSS33	6	0.1515	1655	0.0752	1751
POTEC	6	0.1515	1656	0.0752	1746
LOC100288332	6	0.1516	1657	0.0752	1748
hsa-mir-4299	4	0.1517	1658	0.0519	1247
PGAP1	6	0.1517	1659	0.0753	1753
MED14	6	0.1518	1660	0.0753	1755
STPG1	6	0.1519	1661	0.0753	1752
TIMM8B	6	0.1519	1662	0.0753	1754
SENP3	6	0.152	1663	0.0754	1756
hsa-mir-197	4	0.152	1664	0.0524	1252
C19orf26	6	0.152	1665	0.0754	1757
PSAPL1	6	0.1521	1666	0.0757	1758
TMEM128	6	0.1522	1667	0.0758	1759
CNGB1	6	0.1523	1668	0.076	1760
NTNG1	6	0.1523	1669	0.0761	1761
hsa-mir-6861	4	0.1524	1670	0.0529	1263
AGXT2	6	0.1525	1671	0.0763	1762
PIP5K1C	6	0.1525	1672	0.0764	1764
MTFR1L	6	0.1525	1673	0.0764	1765
CCDC36	6	0.1526	1674	0.0764	1763
CLUL1	6	0.1526	1675	0.0765	1768
hsa-mir-924	4	0.1526	1676	0.053	1267
GIF	6	0.1526	1677	0.0765	1767
MAP7	6	0.1526	1678	0.0765	1769
hsa-mir-6784	4	0.1527	1679	0.053	1268
TXNDC15	6	0.1527	1680	0.0765	1766
FGL2	6	0.1528	1681	0.0769	1775
FANCB	6	0.1528	1682	0.0769	1772
SYNM	6	0.1528	1683	0.0769	1771
RBM33	6	0.1528	1684	0.0769	1773
FMN1	6	0.1529	1685	0.0769	1776
PHTF1	6	0.1529	1686	0.0769	1774
hsa-mir-3609	4	0.1529	1687	0.053	1266
CLDN16	6	0.153	1688	0.0772	1778
PAM16	6	0.1531	1689	0.0772	1777
CYB5R4	6	0.1531	1690	0.0772	1781
GBP2	6	0.1531	1691	0.0772	1779
SLMAP	6	0.1532	1692	0.0772	1780
CMTM1	6	0.1533	1693	0.0773	1782
FAM57B	6	0.1533	1694	0.0773	1783
HIAT1	6	0.1534	1695	0.0774	1784
GNG7	6	0.1534	1696	0.0776	1787
ESCO2	6	0.1534	1697	0.0776	1785
MTERFD3	6	0.1534	1698	0.0776	1786
DKK3	6	0.1535	1699	0.0777	1788
RFC1	6	0.1536	1700	0.0778	1789
LMTK2	6	0.1537	1701	0.0779	1790
CCDC111	6	0.1538	1702	0.0781	1791
hsa-mir-4791	4	0.1538	1703	0.0543	1291
C4orf47	6	0.1538	1704	0.0784	1793
L3MBTL3	6	0.1541	1705	0.0789	1801
CAPN10	6	0.1541	1706	0.0789	1804
STAM	6	0.1541	1707	0.0789	1807
NonTargetingControlGuideForHuman_0139	2	0.1542	1708	0.0207	519
FAM166B	6	0.1542	1709	0.0789	1803
HINT3	6	0.1543	1710	0.0789	1808
SPOCK1	6	0.1543	1711	0.0789	1800
TTI2	6	0.1543	1712	0.0789	1806
ARHGEF2	6	0.1543	1713	0.0789	1802
ST3GAL6	6	0.1543	1714	0.0789	1799
SOX14	6	0.1544	1715	0.0789	1805
CCDC53	6	0.1544	1716	0.079	1810
CCDC178	6	0.1544	1717	0.079	1814
UBE2E1	6	0.1545	1718	0.079	1809
SCN4B	6	0.1545	1719	0.079	1812
DCLRE1B	6	0.1546	1720	0.079	1811
USP43	6	0.1546	1721	0.079	1813
PDCD6	6	0.1546	1722	0.0791	1817
GALNTL5	6	0.1546	1723	0.0791	1816
GRID2	6	0.1546	1724	0.0791	1819
EIF6	6	0.1547	1725	0.0791	1820
CDR2L	6	0.1547	1726	0.0791	1818
IGFBP5	6	0.1547	1727	0.0791	1815
HIST3H2A	6	0.1549	1728	0.0792	1822
PPARA	6	0.1549	1729	0.0792	1821
HSD17B3	6	0.1551	1730	0.0795	1823
RAD51AP1	6	0.1552	1731	0.0795	1824
TFAM	6	0.1552	1732	0.0795	1825
ZNF599	6	0.1552	1733	0.0795	1826
ARFGAP3	6	0.1556	1734	0.0796	1827
CTRC	6	0.1557	1735	0.0799	1830
CRYZ	6	0.1558	1736	0.0799	1828
KRBOX1	6	0.1558	1737	0.0799	1829
SRP72	6	0.1559	1738	0.08	1831
SDF2	6	0.1559	1739	0.08	1832
WDR92	6	0.1561	1740	0.0801	1833
ZNF134	6	0.1561	1741	0.0801	1835
hsa-mir-302c	4	0.1561	1742	0.056	1326
NonTargetingControlGuideForHuman_0558	2	0.1562	1743	0.0215	533
ELOVL4	6	0.1562	1744	0.0801	1834
PATL1	6	0.1564	1745	0.0803	1837
TCEB3	6	0.1564	1746	0.0803	1838
NonTargetingControlGuideForHuman_0655	2	0.1564	1747	0.0215	532
CAMSAP3	6	0.1565	1748	0.0804	1839
YPEL1	6	0.1566	1749	0.0807	1841
SERPINA5	6	0.1567	1750	0.0808	1842
TRMT5	6	0.1567	1751	0.0808	1843
WBSCR22	6	0.1568	1752	0.0809	1844
hsa-mir-6739	4	0.1568	1753	0.0563	1339
SLAMF9	6	0.1568	1754	0.0809	1846
MCOLN2	6	0.1568	1755	0.0809	1845
EXOC5	4	0.1569	1756	0.0564	1340
ZNF764	6	0.1569	1757	0.0812	1847
NonTargetingControlGuideForHuman_0426	2	0.1571	1758	0.0217	537
EIF2D	6	0.1572	1759	0.0813	1849
YPEL4	6	0.1572	1760	0.0813	1848
GPRC6A	6	0.1572	1761	0.0813	1851
PYURF	6	0.1573	1762	0.0813	1850
UTP18	6	0.1574	1763	0.0814	1852
LIN52	6	0.1575	1764	0.0816	1854
MSANTD3	6	0.1575	1765	0.0816	1853
FNBP1L	6	0.1575	1766	0.0817	1857
LOC100288814	6	0.1576	1767	0.0819	1863
B4GALNT2	6	0.1576	1768	0.0819	1866
VEZT	6	0.1576	1769	0.0819	1862
CORO1B	6	0.1577	1770	0.0819	1860
TP53RK	6	0.1577	1771	0.0819	1865
C6orf57	6	0.1578	1772	0.0819	1858
TTC32	6	0.1578	1773	0.0819	1867
HSPB7	6	0.1578	1774	0.0819	1859
FAM151B	6	0.1578	1775	0.0819	1864
LTA4H	6	0.1578	1776	0.0819	1861
C5orf52	6	0.1579	1777	0.082	1868
CC2D1A	6	0.158	1778	0.0823	1869
KRT6B	6	0.158	1779	0.0823	1870
DCAF11	6	0.1582	1780	0.0826	1872
ODF2	6	0.1583	1781	0.0827	1874
PTTG1	6	0.1583	1782	0.0828	1875
ARID1B	6	0.1584	1783	0.0829	1876
CACNA2D2	6	0.1584	1784	0.0829	1877
GYPE	6	0.1585	1785	0.083	1879
CHD8	6	0.1585	1786	0.083	1878
NLRP4	6	0.1586	1787	0.083	1880
WDR33	6	0.1586	1788	0.0831	1881
NLGN2	6	0.1587	1789	0.0831	1882
CLIC6	6	0.1587	1790	0.0831	1883
TRIM42	6	0.1587	1791	0.0831	1884
LRCOL1	6	0.1588	1792	0.0831	1885
RPLP1	6	0.1589	1793	0.0832	1886
LRRC58	6	0.1589	1794	0.0832	1887
ARL8A	6	0.159	1795	0.0833	1888
GKN2	6	0.159	1796	0.0834	1889
PRB4	6	0.1591	1797	0.0835	1892
SDCBP	6	0.1591	1798	0.0835	1891
STX7	6	0.1591	1799	0.0835	1890
hsa-mir-4715	4	0.1591	1800	0.0584	1389
FAM110C	6	0.1592	1801	0.0837	1895
C1QTNF1	6	0.1592	1802	0.0837	1899
NELL1	6	0.1592	1803	0.0837	1896
CD101	6	0.1592	1804	0.0837	1897
OR2F2	6	0.1592	1805	0.0837	1898
DIEXF	6	0.1593	1806	0.0837	1900
HOXB7	6	0.1594	1807	0.0838	1906
LRTOMT	6	0.1595	1808	0.0838	1903
OR5C1	6	0.1595	1809	0.0838	1905
RPP40	6	0.1596	1810	0.0838	1902
VPS11	6	0.1597	1811	0.0838	1901
TLCD1	6	0.1597	1812	0.0839	1909
NDUFC2	6	0.1597	1813	0.0839	1913
RFFL	6	0.1597	1814	0.0839	1910
HAX1	6	0.1598	1815	0.0839	1908
YPEL2	6	0.1598	1816	0.0839	1907
SLC4A5	6	0.1599	1817	0.0839	1912
hsa-mir-579	4	0.1599	1818	0.0589	1394
C6orf201	6	0.1599	1819	0.0839	1911
TXNDC2	6	0.16	1820	0.084	1919
TSGA10	6	0.16	1821	0.084	1923
COL6A5	6	0.1601	1822	0.084	1916
hsa-mir-4447	4	0.1602	1823	0.0592	1400
CHCHD5	6	0.1603	1824	0.084	1918
PHC3	6	0.1604	1825	0.084	1925
UTRN	6	0.1604	1826	0.084	1924
MEMO1	6	0.1604	1827	0.084	1915
GBF1	6	0.1605	1828	0.084	1922
PGPEP1L	6	0.1605	1829	0.084	1914
hsa-mir-3912	4	0.1606	1830	0.0596	1408
CCDC66	6	0.1606	1831	0.084	1920
PSMD7	6	0.1606	1832	0.084	1921
FAM228B	6	0.1607	1833	0.084	1917
SRSF2	6	0.1609	1834	0.0842	1930
NOL10	6	0.1609	1835	0.0842	1931
SEMA3D	6	0.161	1836	0.0842	1928
FGF1	6	0.161	1837	0.0842	1932
SYDE2	6	0.161	1838	0.0842	1929
DERL1	6	0.161	1839	0.0843	1935
SNAP29	6	0.161	1840	0.0843	1933
EID1	6	0.1612	1841	0.0845	1939
CCDC168	6	0.1612	1842	0.0845	1938
IFI35	6	0.1614	1843	0.0847	1941
CNBP	6	0.1614	1844	0.0847	1942
TMEM237	6	0.1614	1845	0.0847	1943
SKIV2L2	6	0.1615	1846	0.0847	1940
PICALM	6	0.1615	1847	0.0848	1945
hsa-mir-1254-2	4	0.1616	1848	0.061	1438
KNG1	6	0.1616	1849	0.0848	1944
GLO1	6	0.1616	1850	0.0848	1946
COX10	6	0.1617	1851	0.0849	1947
NPEPPS	6	0.1618	1852	0.0849	1948
KCNJ11	6	0.1618	1853	0.085	1950
SLC4A4	6	0.1619	1854	0.085	1953
PIGY	6	0.1619	1855	0.085	1955
ATP6V0D1	6	0.1619	1856	0.085	1949
C1orf61	6	0.162	1857	0.085	1951
hsa-mir-26a-2	4	0.1621	1858	0.0612	1440
JRKL	6	0.1621	1859	0.085	1952
SLC6A7	6	0.1622	1860	0.0851	1960
VHL	6	0.1622	1861	0.0851	1959
GNL3	6	0.1622	1862	0.0851	1961
MIER1	6	0.1622	1863	0.0851	1957
KLHL18	6	0.1622	1864	0.0851	1958
RC3H2	6	0.1623	1865	0.0852	1964
POLR1D	6	0.1623	1866	0.0852	1963
STAC3	6	0.1624	1867	0.0852	1965
HADH	6	0.1624	1868	0.0854	1966
SLC12A9	6	0.1624	1869	0.0855	1969
LCE1B	6	0.1625	1870	0.0855	1971
FCGR2A	6	0.1625	1871	0.0855	1968
FMN2	6	0.1627	1872	0.0857	1973
KCNH1	6	0.1627	1873	0.0858	1974
MYL12A	6	0.1628	1874	0.0858	1975
MKL2	6	0.1629	1875	0.0859	1976
NUDT3	6	0.1629	1876	0.0859	1977
TSFM	6	0.163	1877	0.086	1980
ZNF780A	6	0.1631	1878	0.086	1979
FAM171B	6	0.1631	1879	0.086	1978
USP35	6	0.1632	1880	0.0862	1981
NOSTRIN	5	0.1633	1881	0.0751	1744
C3orf70	6	0.1634	1882	0.0863	1983
RPL22	6	0.1634	1883	0.0863	1984
FAM91A1	6	0.1635	1884	0.0863	1982
EXD1	6	0.1635	1885	0.0863	1985
SOD3	6	0.1636	1886	0.0865	1989
RASAL2	6	0.1636	1887	0.0865	1987
SPAST	6	0.1637	1888	0.0866	1997
UGT2A3	6	0.1638	1889	0.0866	1996
FAM124A	6	0.1639	1890	0.0866	1991
SORBS1	6	0.1639	1891	0.0866	1994
PSD3	6	0.1639	1892	0.0866	1990
CERCAM	6	0.164	1893	0.0866	1992
CBLN1	6	0.1641	1894	0.0866	1993
OSBPL5	6	0.1642	1895	0.0867	1999
CCT3	6	0.1643	1896	0.0867	2003
NFYC	6	0.1643	1897	0.0867	1998
ZNF572	6	0.1643	1898	0.0867	2002
FECH	6	0.1643	1899	0.0867	2001
CDK1	6	0.1644	1900	0.0867	2004
QDPR	6	0.1645	1901	0.0867	2000
ZNF99	6	0.1646	1902	0.0868	2006
NBN	6	0.1646	1903	0.0868	2005
C16orf3	6	0.1647	1904	0.087	2007
MED12	6	0.1647	1905	0.0871	2009
C19orf77	6	0.1649	1906	0.0872	2010
MB21D2	6	0.165	1907	0.0873	2011
NUDT16L1	6	0.165	1908	0.0874	2012
IPO9	6	0.1651	1909	0.0876	2017
PROK1	6	0.1651	1910	0.0876	2015
ZNF768	6	0.1651	1911	0.0876	2018
SDAD1	6	0.1652	1912	0.0876	2013
RPS4Y2	6	0.1652	1913	0.0876	2016
IMPA2	6	0.1652	1914	0.0876	2019
NKG7	6	0.1653	1915	0.0876	2014
ZNF281	6	0.1653	1916	0.0876	2020
ATXN2	6	0.1653	1917	0.0876	2021
UCP3	6	0.1655	1918	0.0877	2022
ZNF586	6	0.1655	1919	0.0877	2023
STXBP5L	6	0.1657	1920	0.0879	2026
WT1	6	0.1658	1921	0.0879	2027
TTC27	6	0.1658	1922	0.0879	2029
IFNL1	6	0.1658	1923	0.0881	2032
CSNK2B	6	0.1658	1924	0.0881	2030
LPO	6	0.1659	1925	0.0881	2031
TBPL2	6	0.166	1926	0.0882	2040
LRRC56	6	0.1661	1927	0.0882	2034
GPR115	6	0.1662	1928	0.0882	2033
ZNF22	6	0.1662	1929	0.0882	2038
LSM14B	6	0.1662	1930	0.0882	2036
BOLA1	6	0.1663	1931	0.0882	2035
SEL1L3	6	0.1663	1932	0.0882	2039
FIBP	6	0.1663	1933	0.0882	2041
KCNK16	6	0.1664	1934	0.0882	2037
hsa-mir-421	4	0.1664	1935	0.0642	1495
TNFRSF11A	6	0.1665	1936	0.0883	2043
EXOC7	6	0.1665	1937	0.0883	2042
YIPF3	6	0.1667	1938	0.0886	2045
TNNI1	6	0.1667	1939	0.0886	2049
PPP1R1C	6	0.1667	1940	0.0886	2046
TXNL4A	6	0.1668	1941	0.0886	2048
RAD21L1	6	0.1669	1942	0.0886	2047
ZNF850	6	0.1669	1943	0.0886	2050
RNF148	6	0.1671	1944	0.089	2051
SPRR2G	6	0.1671	1945	0.0891	2052
PEX26	6	0.1671	1946	0.0892	2053
CEP44	6	0.1672	1947	0.0892	2054
hsa-mir-29b-2	4	0.1672	1948	0.0654	1520
hsa-mir-671	4	0.1672	1949	0.0654	1519
TMPRSS12	6	0.1672	1950	0.0893	2056
PTCD1	6	0.1673	1951	0.0893	2055
ZC4H2	6	0.1673	1952	0.0895	2057
SH3GLB2	6	0.1675	1953	0.0897	2058
KPNA7	6	0.1676	1954	0.0897	2059
PIR	6	0.1677	1955	0.09	2061
TMEM63C	6	0.1677	1956	0.09	2060
METTL25	6	0.1678	1957	0.09	2064
hsa-mir-3620	4	0.1678	1958	0.066	1527
FAM69C	6	0.1678	1959	0.0902	2067
hsa-mir-6777	4	0.1678	1960	0.066	1529
OR10W1	6	0.1678	1961	0.0902	2066
GSTA3	6	0.1678	1962	0.0902	2065
C5orf28	6	0.1679	1963	0.0903	2068
HSF5	6	0.1679	1964	0.0903	2069
GALNT8	6	0.168	1965	0.0905	2073
PCCB	6	0.168	1966	0.0905	2074
WIPI1	6	0.168	1967	0.0905	2076
PEX13	6	0.168	1968	0.0905	2070
CXCL10	6	0.168	1969	0.0905	2071
NLK	6	0.1681	1970	0.0905	2072
SPEN	6	0.1682	1971	0.0905	2077
TRIM22	6	0.1682	1972	0.0905	2075
NRAS	6	0.1683	1973	0.0906	2078
SLC4A9	6	0.1683	1974	0.0906	2079
MYCBP	6	0.1685	1975	0.0908	2081
FAM5B	6	0.1685	1976	0.0908	2082
MLNR	6	0.1685	1977	0.0909	2083
PLXNA4	6	0.1685	1978	0.091	2084
HIST1H1A	6	0.1686	1979	0.0911	2086
ZNF215	6	0.1686	1980	0.0911	2090
SNX29	6	0.1686	1981	0.0911	2089
P4HA3	6	0.1687	1982	0.0911	2087
hsa-mir-4778	4	0.1687	1983	0.0666	1532
PMS2	6	0.1687	1984	0.0912	2091
STRA8	6	0.1688	1985	0.0913	2093
RPE65	6	0.1689	1986	0.0914	2095
TRDN	6	0.169	1987	0.0915	2097
MMACHC	6	0.169	1988	0.0915	2096
LRGUK	6	0.1692	1989	0.092	2099
FAM150A	6	0.1692	1990	0.092	2098
GPR4	6	0.1693	1991	0.0921	2100
FAM92A1	6	0.1694	1992	0.0922	2101
SBF1	6	0.1695	1993	0.0926	2107
N4BP2L1	6	0.1695	1994	0.0926	2106
MSRB3	6	0.1695	1995	0.0926	2104
SERP1	6	0.1695	1996	0.0926	2108
ADAM18	6	0.1695	1997	0.0926	2103
NDUFAF2	6	0.1696	1998	0.0926	2105
NonTargetingControlGuideForHuman_0824	2	0.1696	1999	0.026	637
[truncated: 19,897 more rows]
